# Supplementary material for: A metabolic reconstruction of Lactobacillus reuteri JCM 1112 and analysis of its potential as a cell factory
Source: Microb Cell Fact. 2019 Oct 29;18:186. doi: 10.1186/s12934-019-1229-3 (PMC6821008; doi:10.1186/s12934-019-1229-3)
Supplement: Supplementary file 2 — Additional file 2. Gene list for L. reuteri JCM 1112. [file 12934_2019_1229_MOESM2_ESM.zip]

Archive with 4 entries (4 files):
- Additional_file_6a.xml
- Additional_file_6b.json
- Additional_file_6c.mat
- Additional_file_6d.xlsx
