# Supplementary material for: A metabolic reconstruction of Lactobacillus reuteri JCM 1112 and analysis of its potential as a cell factory
Source: Microb Cell Fact. 2019 Oct 29;18:186. doi: 10.1186/s12934-019-1229-3 (PMC6821008; doi:10.1186/s12934-019-1229-3)
Supplement: Supplementary file 2 — Additional file 2. Gene list for L. reuteri JCM 1112. [file 12934_2019_1229_MOESM2_ESM.zip › Additional_file_6a.xml]

<?xml version='1.0' encoding='UTF-8'?>
<sbml xmlns:fbc="http://www.sbml.org/sbml/level3/version1/fbc/version2" level="3" sboTerm="SBO:0000624" version="1" xmlns="http://www.sbml.org/sbml/level3/version1/core" fbc:required="false">
  <model fbc:strict="true" id="LbReuteri">
    <listOfUnitDefinitions>
      <unitDefinition id="mmol_per_gDW_per_hr">
        <listOfUnits>
          <unit exponent="1" kind="mole" multiplier="1" scale="-3"/>
          <unit exponent="-1" kind="gram" multiplier="1" scale="0"/>
          <unit exponent="-1" kind="second" multiplier="3600" scale="0"/>
        </listOfUnits>
      </unitDefinition>
    </listOfUnitDefinitions>
    <fbc:listOfObjectives fbc:activeObjective="obj">
      <fbc:objective fbc:id="obj" fbc:type="maximize">
        <fbc:listOfFluxObjectives>
          <fbc:fluxObjective fbc:reaction="R_BIOMASS" fbc:coefficient="1"/>
        </fbc:listOfFluxObjectives>
      </fbc:objective>
    </fbc:listOfObjectives>
    <listOfParameters>
      <parameter constant="true" id="cobra_default_lb" sboTerm="SBO:0000626" units="mmol_per_gDW_per_hr" value="-1000"/>
      <parameter constant="true" id="cobra_default_ub" sboTerm="SBO:0000626" units="mmol_per_gDW_per_hr" value="1000"/>
      <parameter constant="true" id="cobra_0_bound" sboTerm="SBO:0000626" units="mmol_per_gDW_per_hr" value="0"/>
      <parameter constant="true" id="R_ATPM_upper_bound" sboTerm="SBO:0000625" units="mmol_per_gDW_per_hr" value="0.36"/>
      <parameter constant="true" id="R_ATPM_lower_bound" sboTerm="SBO:0000625" units="mmol_per_gDW_per_hr" value="0.36"/>
      <parameter constant="true" id="R_EX_asp__L_e_lower_bound" sboTerm="SBO:0000625" units="mmol_per_gDW_per_hr" value="-0.29"/>
      <parameter constant="true" id="R_EX_arg__L_e_lower_bound" sboTerm="SBO:0000625" units="mmol_per_gDW_per_hr" value="-0.42"/>
      <parameter constant="true" id="R_EX_lac__D_e_upper_bound" sboTerm="SBO:0000625" units="mmol_per_gDW_per_hr" value="11.74"/>
      <parameter constant="true" id="R_EX_glc__D_e_lower_bound" sboTerm="SBO:0000625" units="mmol_per_gDW_per_hr" value="-25.2"/>
      <parameter constant="true" id="R_EX_ser__L_e_lower_bound" sboTerm="SBO:0000625" units="mmol_per_gDW_per_hr" value="-0.34"/>
      <parameter constant="true" id="R_EX_lac__L_e_upper_bound" sboTerm="SBO:0000625" units="mmol_per_gDW_per_hr" value="11.74"/>
      <parameter constant="true" id="R_EX_etoh_e_upper_bound" sboTerm="SBO:0000625" units="mmol_per_gDW_per_hr" value="24.4"/>
      <parameter constant="true" id="R_EX_glu__L_e_lower_bound" sboTerm="SBO:0000625" units="mmol_per_gDW_per_hr" value="-0.47"/>
      <parameter constant="true" id="R_PFK_upper_bound" sboTerm="SBO:0000625" units="mmol_per_gDW_per_hr" value="2"/>
      <parameter constant="true" id="R_EX_asn__L_e_lower_bound" sboTerm="SBO:0000625" units="mmol_per_gDW_per_hr" value="-0.23"/>
    </listOfParameters>
    <listOfCompartments>
      <compartment constant="true" id="c" name="c"/>
      <compartment constant="true" id="e" name="e"/>
    </listOfCompartments>
    <listOfSpecies>
      <species boundaryCondition="false" constant="false" hasOnlySubstanceUnits="false" id="M_10fthf_c" name="10-Formyltetrahydrofolate" metaid="M_10fthf_c" compartment="c" fbc:charge="-2" fbc:chemicalFormula="C20H21N7O7">
        <sbml:annotation xmlns:sbml="http://www.sbml.org/sbml/level3/version1/core">
          <rdf:RDF xmlns:rdf="http://www.w3.org/1999/02/22-rdf-syntax-ns#">
            <rdf:Description rdf:about="#M_10fthf_c">
              <bqbiol:is xmlns:bqbiol="http://biomodels.net/biology-qualifiers/">
                <rdf:Bag>
                  <rdf:li rdf:resource="http://identifiers.org/bigg.metabolite/10fthf"/>
                  <rdf:li rdf:resource="http://identifiers.org/biocyc/META:10-FORMYL-THF"/>
                  <rdf:li rdf:resource="http://identifiers.org/chebi/CHEBI:11304"/>
                  <rdf:li rdf:resource="http://identifiers.org/chebi/CHEBI:15637"/>
                  <rdf:li rdf:resource="http://identifiers.org/chebi/CHEBI:19108"/>
                  <rdf:li rdf:resource="http://identifiers.org/chebi/CHEBI:19109"/>
                  <rdf:li rdf:resource="http://identifiers.org/chebi/CHEBI:57454"/>
                  <rdf:li rdf:resource="http://identifiers.org/chebi/CHEBI:698"/>
                  <rdf:li rdf:resource="http://identifiers.org/hmdb/HMDB00972"/>
                  <rdf:li rdf:resource="http://identifiers.org/kegg.compound/C00234"/>
                  <rdf:li rdf:resource="http://identifiers.org/metanetx.chemical/MNXM237"/>
                  <rdf:li rdf:resource="http://identifiers.org/seed.compound/cpd00201"/>
                </rdf:Bag>
              </bqbiol:is>
            </rdf:Description>
          </rdf:RDF>
        </sbml:annotation>
      </species>
      <species boundaryCondition="false" constant="false" hasOnlySubstanceUnits="false" id="M_13dpg_c" name="3-Phospho-D-glyceroyl phosphate" metaid="M_13dpg_c" compartment="c" fbc:charge="-4" fbc:chemicalFormula="C3H4O10P2">
        <sbml:annotation xmlns:sbml="http://www.sbml.org/sbml/level3/version1/core">
          <rdf:RDF xmlns:rdf="http://www.w3.org/1999/02/22-rdf-syntax-ns#">
            <rdf:Description rdf:about="#M_13dpg_c">
              <bqbiol:is xmlns:bqbiol="http://biomodels.net/biology-qualifiers/">
                <rdf:Bag>
                  <rdf:li rdf:resource="http://identifiers.org/bigg.metabolite/13dpg"/>
                  <rdf:li rdf:resource="http://identifiers.org/biocyc/META:DPG"/>
                  <rdf:li rdf:resource="http://identifiers.org/chebi/CHEBI:11881"/>
                  <rdf:li rdf:resource="http://identifiers.org/chebi/CHEBI:16001"/>
                  <rdf:li rdf:resource="http://identifiers.org/chebi/CHEBI:1658"/>
                  <rdf:li rdf:resource="http://identifiers.org/chebi/CHEBI:20189"/>
                  <rdf:li rdf:resource="http://identifiers.org/chebi/CHEBI:57604"/>
                  <rdf:li rdf:resource="http://identifiers.org/hmdb/HMDB62758"/>
                  <rdf:li rdf:resource="http://identifiers.org/kegg.compound/C00236"/>
                  <rdf:li rdf:resource="http://identifiers.org/metanetx.chemical/MNXM261"/>
                  <rdf:li rdf:resource="http://identifiers.org/seed.compound/cpd00203"/>
                </rdf:Bag>
              </bqbiol:is>
            </rdf:Description>
          </rdf:RDF>
        </sbml:annotation>
      </species>
      <species boundaryCondition="false" constant="false" hasOnlySubstanceUnits="false" id="M_13ppd_c" name="Propane-1,3-diol" metaid="M_13ppd_c" compartment="c" fbc:charge="0" fbc:chemicalFormula="C3H8O2">
        <sbml:annotation xmlns:sbml="http://www.sbml.org/sbml/level3/version1/core">
          <rdf:RDF xmlns:rdf="http://www.w3.org/1999/02/22-rdf-syntax-ns#">
            <rdf:Description rdf:about="#M_13ppd_c">
              <bqbiol:is xmlns:bqbiol="http://biomodels.net/biology-qualifiers/">
                <rdf:Bag>
                  <rdf:li rdf:resource="http://identifiers.org/bigg.metabolite/13ppd"/>
                  <rdf:li rdf:resource="http://identifiers.org/biocyc/META:CPD-347"/>
                  <rdf:li rdf:resource="http://identifiers.org/chebi/CHEBI:14902"/>
                  <rdf:li rdf:resource="http://identifiers.org/chebi/CHEBI:16109"/>
                  <rdf:li rdf:resource="http://identifiers.org/chebi/CHEBI:26286"/>
                  <rdf:li rdf:resource="http://identifiers.org/chebi/CHEBI:44868"/>
                  <rdf:li rdf:resource="http://identifiers.org/chebi/CHEBI:8471"/>
                  <rdf:li rdf:resource="http://identifiers.org/kegg.compound/C02457"/>
                  <rdf:li rdf:resource="http://identifiers.org/metanetx.chemical/MNXM2861"/>
                  <rdf:li rdf:resource="http://identifiers.org/seed.compound/cpd01618"/>
                </rdf:Bag>
              </bqbiol:is>
            </rdf:Description>
          </rdf:RDF>
        </sbml:annotation>
      </species>
      <species boundaryCondition="false" constant="false" hasOnlySubstanceUnits="false" id="M_13ppd_e" name="Propane-1,3-diol" metaid="M_13ppd_e" compartment="e" fbc:charge="0" fbc:chemicalFormula="C3H8O2">
        <sbml:annotation xmlns:sbml="http://www.sbml.org/sbml/level3/version1/core">
          <rdf:RDF xmlns:rdf="http://www.w3.org/1999/02/22-rdf-syntax-ns#">
            <rdf:Description rdf:about="#M_13ppd_e">
              <bqbiol:is xmlns:bqbiol="http://biomodels.net/biology-qualifiers/">
                <rdf:Bag>
                  <rdf:li rdf:resource="http://identifiers.org/bigg.metabolite/13ppd"/>
                  <rdf:li rdf:resource="http://identifiers.org/biocyc/META:CPD-347"/>
                  <rdf:li rdf:resource="http://identifiers.org/chebi/CHEBI:14902"/>
                  <rdf:li rdf:resource="http://identifiers.org/chebi/CHEBI:16109"/>
                  <rdf:li rdf:resource="http://identifiers.org/chebi/CHEBI:26286"/>
                  <rdf:li rdf:resource="http://identifiers.org/chebi/CHEBI:44868"/>
                  <rdf:li rdf:resource="http://identifiers.org/chebi/CHEBI:8471"/>
                  <rdf:li rdf:resource="http://identifiers.org/kegg.compound/C02457"/>
                  <rdf:li rdf:resource="http://identifiers.org/metanetx.chemical/MNXM2861"/>
                  <rdf:li rdf:resource="http://identifiers.org/seed.compound/cpd01618"/>
                </rdf:Bag>
              </bqbiol:is>
            </rdf:Description>
          </rdf:RDF>
        </sbml:annotation>
      </species>
      <species boundaryCondition="false" constant="false" hasOnlySubstanceUnits="false" id="M_15dap_c" name="1,5-Diaminopentane" metaid="M_15dap_c" compartment="c" fbc:charge="2" fbc:chemicalFormula="C5H16N2">
        <sbml:annotation xmlns:sbml="http://www.sbml.org/sbml/level3/version1/core">
          <rdf:RDF xmlns:rdf="http://www.w3.org/1999/02/22-rdf-syntax-ns#">
            <rdf:Description rdf:about="#M_15dap_c">
              <bqbiol:is xmlns:bqbiol="http://biomodels.net/biology-qualifiers/">
                <rdf:Bag>
                  <rdf:li rdf:resource="http://identifiers.org/bigg.metabolite/15dap"/>
                  <rdf:li rdf:resource="http://identifiers.org/biocyc/META:CADAVERINE"/>
                  <rdf:li rdf:resource="http://identifiers.org/chebi/CHEBI:13928"/>
                  <rdf:li rdf:resource="http://identifiers.org/chebi/CHEBI:18127"/>
                  <rdf:li rdf:resource="http://identifiers.org/chebi/CHEBI:22974"/>
                  <rdf:li rdf:resource="http://identifiers.org/chebi/CHEBI:3288"/>
                  <rdf:li rdf:resource="http://identifiers.org/chebi/CHEBI:44370"/>
                  <rdf:li rdf:resource="http://identifiers.org/chebi/CHEBI:58384"/>
                  <rdf:li rdf:resource="http://identifiers.org/hmdb/HMDB02322"/>
                  <rdf:li rdf:resource="http://identifiers.org/kegg.compound/C01672"/>
                  <rdf:li rdf:resource="http://identifiers.org/metanetx.chemical/MNXM943"/>
                  <rdf:li rdf:resource="http://identifiers.org/seed.compound/cpd01155"/>
                </rdf:Bag>
              </bqbiol:is>
            </rdf:Description>
          </rdf:RDF>
        </sbml:annotation>
      </species>
      <species boundaryCondition="false" constant="false" hasOnlySubstanceUnits="false" id="M_appl_c" name="1-Aminopropan-2-ol" metaid="M_appl_c" compartment="c" fbc:charge="1" fbc:chemicalFormula="C3H10NO">
        <sbml:annotation xmlns:sbml="http://www.sbml.org/sbml/level3/version1/core">
          <rdf:RDF xmlns:rdf="http://www.w3.org/1999/02/22-rdf-syntax-ns#">
            <rdf:Description rdf:about="#M_appl_c">
              <bqbiol:is xmlns:bqbiol="http://biomodels.net/biology-qualifiers/">
                <rdf:Bag>
                  <rdf:li rdf:resource="http://identifiers.org/bigg.metabolite/appl"/>
                  <rdf:li rdf:resource="http://identifiers.org/biocyc/META:1-AMINO-PROPAN-2-OL"/>
                  <rdf:li rdf:resource="http://identifiers.org/chebi/CHEBI:10963"/>
                  <rdf:li rdf:resource="http://identifiers.org/chebi/CHEBI:15675"/>
                  <rdf:li rdf:resource="http://identifiers.org/chebi/CHEBI:18642"/>
                  <rdf:li rdf:resource="http://identifiers.org/chebi/CHEBI:19030"/>
                  <rdf:li rdf:resource="http://identifiers.org/chebi/CHEBI:303"/>
                  <rdf:li rdf:resource="http://identifiers.org/chebi/CHEBI:42677"/>
                  <rdf:li rdf:resource="http://identifiers.org/chebi/CHEBI:610"/>
                  <rdf:li rdf:resource="http://identifiers.org/hmdb/HMDB12136"/>
                  <rdf:li rdf:resource="http://identifiers.org/kegg.compound/C03194"/>
                  <rdf:li rdf:resource="http://identifiers.org/kegg.compound/C05771"/>
                  <rdf:li rdf:resource="http://identifiers.org/metanetx.chemical/MNXM1029"/>
                  <rdf:li rdf:resource="http://identifiers.org/seed.compound/cpd02039"/>
                  <rdf:li rdf:resource="http://identifiers.org/seed.compound/cpd19039"/>
                </rdf:Bag>
              </bqbiol:is>
            </rdf:Description>
          </rdf:RDF>
        </sbml:annotation>
      </species>
      <species boundaryCondition="false" constant="false" hasOnlySubstanceUnits="false" id="M_applp_c" name="D-1-Aminopropan-2-ol O-phosphate" compartment="c" fbc:charge="-1" fbc:chemicalFormula="C3H9NO4P"/>
      <species boundaryCondition="false" constant="false" hasOnlySubstanceUnits="false" id="M_1pyr5c_c" name="1-Pyrroline-5-carboxylate" metaid="M_1pyr5c_c" compartment="c" fbc:charge="-1" fbc:chemicalFormula="C5H6NO2">
        <sbml:annotation xmlns:sbml="http://www.sbml.org/sbml/level3/version1/core">
          <rdf:RDF xmlns:rdf="http://www.w3.org/1999/02/22-rdf-syntax-ns#">
            <rdf:Description rdf:about="#M_1pyr5c_c">
              <bqbiol:is xmlns:bqbiol="http://biomodels.net/biology-qualifiers/">
                <rdf:Bag>
                  <rdf:li rdf:resource="http://identifiers.org/bigg.metabolite/1pyr5c"/>
                  <rdf:li rdf:resource="http://identifiers.org/biocyc/META:L-DELTA1-PYRROLINE_5-CARBOXYLATE"/>
                  <rdf:li rdf:resource="http://identifiers.org/chebi/CHEBI:11297"/>
                  <rdf:li rdf:resource="http://identifiers.org/chebi/CHEBI:11689"/>
                  <rdf:li rdf:resource="http://identifiers.org/chebi/CHEBI:12409"/>
                  <rdf:li rdf:resource="http://identifiers.org/chebi/CHEBI:1372"/>
                  <rdf:li rdf:resource="http://identifiers.org/chebi/CHEBI:15893"/>
                  <rdf:li rdf:resource="http://identifiers.org/chebi/CHEBI:17388"/>
                  <rdf:li rdf:resource="http://identifiers.org/chebi/CHEBI:18727"/>
                  <rdf:li rdf:resource="http://identifiers.org/chebi/CHEBI:19095"/>
                  <rdf:li rdf:resource="http://identifiers.org/chebi/CHEBI:19873"/>
                  <rdf:li rdf:resource="http://identifiers.org/chebi/CHEBI:26458"/>
                  <rdf:li rdf:resource="http://identifiers.org/chebi/CHEBI:29066"/>
                  <rdf:li rdf:resource="http://identifiers.org/chebi/CHEBI:371"/>
                  <rdf:li rdf:resource="http://identifiers.org/hmdb/HMDB01301"/>
                  <rdf:li rdf:resource="http://identifiers.org/hmdb/HMDB02240"/>
                  <rdf:li rdf:resource="http://identifiers.org/kegg.compound/C03912"/>
                  <rdf:li rdf:resource="http://identifiers.org/kegg.compound/C04322"/>
                  <rdf:li rdf:resource="http://identifiers.org/metanetx.chemical/MNXM1617"/>
                  <rdf:li rdf:resource="http://identifiers.org/seed.compound/cpd02431"/>
                  <rdf:li rdf:resource="http://identifiers.org/seed.compound/cpd02651"/>
                  <rdf:li rdf:resource="http://identifiers.org/seed.compound/cpd29655"/>
                </rdf:Bag>
              </bqbiol:is>
            </rdf:Description>
          </rdf:RDF>
        </sbml:annotation>
      </species>
      <species boundaryCondition="false" constant="false" hasOnlySubstanceUnits="false" id="M_23dhdp_c" name="2,3-Dihydrodipicolinate" metaid="M_23dhdp_c" compartment="c" fbc:charge="-2" fbc:chemicalFormula="C7H5NO4">
        <sbml:annotation xmlns:sbml="http://www.sbml.org/sbml/level3/version1/core">
          <rdf:RDF xmlns:rdf="http://www.w3.org/1999/02/22-rdf-syntax-ns#">
            <rdf:Description rdf:about="#M_23dhdp_c">
              <bqbiol:is xmlns:bqbiol="http://biomodels.net/biology-qualifiers/">
                <rdf:Bag>
                  <rdf:li rdf:resource="http://identifiers.org/bigg.metabolite/23dhdp"/>
                  <rdf:li rdf:resource="http://identifiers.org/chebi/CHEBI:11421"/>
                  <rdf:li rdf:resource="http://identifiers.org/chebi/CHEBI:48052"/>
                  <rdf:li rdf:resource="http://identifiers.org/metanetx.chemical/MNXM163139"/>
                </rdf:Bag>
              </bqbiol:is>
            </rdf:Description>
          </rdf:RDF>
        </sbml:annotation>
      </species>
      <species boundaryCondition="false" constant="false" hasOnlySubstanceUnits="false" id="M_25aics_c" name="(S)-2-[5-Amino-1-(5-phospho-D-ribosyl)imidazole-4-carboxamido]succinate" metaid="M_25aics_c" compartment="c" fbc:charge="-4" fbc:chemicalFormula="C13H15N4O12P">
        <sbml:annotation xmlns:sbml="http://www.sbml.org/sbml/level3/version1/core">
          <rdf:RDF xmlns:rdf="http://www.w3.org/1999/02/22-rdf-syntax-ns#">
            <rdf:Description rdf:about="#M_25aics_c">
              <bqbiol:is xmlns:bqbiol="http://biomodels.net/biology-qualifiers/">
                <rdf:Bag>
                  <rdf:li rdf:resource="http://identifiers.org/bigg.metabolite/25aics"/>
                  <rdf:li rdf:resource="http://identifiers.org/biocyc/META:P-RIBOSYL-4-SUCCCARB-AMINOIMIDAZOLE"/>
                  <rdf:li rdf:resource="http://identifiers.org/chebi/CHEBI:18971"/>
                  <rdf:li rdf:resource="http://identifiers.org/chebi/CHEBI:28208"/>
                  <rdf:li rdf:resource="http://identifiers.org/chebi/CHEBI:576"/>
                  <rdf:li rdf:resource="http://identifiers.org/hmdb/HMDB00797"/>
                  <rdf:li rdf:resource="http://identifiers.org/hmdb/HMDB06274"/>
                  <rdf:li rdf:resource="http://identifiers.org/kegg.compound/C04811"/>
                  <rdf:li rdf:resource="http://identifiers.org/metanetx.chemical/MNXM32478"/>
                  <rdf:li rdf:resource="http://identifiers.org/seed.compound/cpd02921"/>
                </rdf:Bag>
              </bqbiol:is>
            </rdf:Description>
          </rdf:RDF>
        </sbml:annotation>
      </species>
      <species boundaryCondition="false" constant="false" hasOnlySubstanceUnits="false" id="M_25dhpp_c" name="2,5-Diamino-6-hydroxy-4-(5'-phosphoribosylamino)-pyrimidine" metaid="M_25dhpp_c" compartment="c" fbc:charge="-2" fbc:chemicalFormula="C9H14N5O8P">
        <sbml:annotation xmlns:sbml="http://www.sbml.org/sbml/level3/version1/core">
          <rdf:RDF xmlns:rdf="http://www.w3.org/1999/02/22-rdf-syntax-ns#">
            <rdf:Description rdf:about="#M_25dhpp_c">
              <bqbiol:is xmlns:bqbiol="http://biomodels.net/biology-qualifiers/">
                <rdf:Bag>
                  <rdf:li rdf:resource="http://identifiers.org/bigg.metabolite/25dhpp"/>
                  <rdf:li rdf:resource="http://identifiers.org/metanetx.chemical/MNXM90906"/>
                </rdf:Bag>
              </bqbiol:is>
            </rdf:Description>
          </rdf:RDF>
        </sbml:annotation>
      </species>
      <species boundaryCondition="false" constant="false" hasOnlySubstanceUnits="false" id="M_25dkglcn_c" name="2,5-diketo-D-gluconate" metaid="M_25dkglcn_c" compartment="c" fbc:charge="-1" fbc:chemicalFormula="C6H7O7">
        <sbml:annotation xmlns:sbml="http://www.sbml.org/sbml/level3/version1/core">
          <rdf:RDF xmlns:rdf="http://www.w3.org/1999/02/22-rdf-syntax-ns#">
            <rdf:Description rdf:about="#M_25dkglcn_c">
              <bqbiol:is xmlns:bqbiol="http://biomodels.net/biology-qualifiers/">
                <rdf:Bag>
                  <rdf:li rdf:resource="http://identifiers.org/bigg.metabolite/25dkglcn"/>
                  <rdf:li rdf:resource="http://identifiers.org/biocyc/META:25-DIDEHYDRO-D-GLUCONATE"/>
                  <rdf:li rdf:resource="http://identifiers.org/chebi/CHEBI:1070"/>
                  <rdf:li rdf:resource="http://identifiers.org/chebi/CHEBI:11449"/>
                  <rdf:li rdf:resource="http://identifiers.org/chebi/CHEBI:18281"/>
                  <rdf:li rdf:resource="http://identifiers.org/chebi/CHEBI:19378"/>
                  <rdf:li rdf:resource="http://identifiers.org/chebi/CHEBI:58428"/>
                  <rdf:li rdf:resource="http://identifiers.org/kegg.compound/C02780"/>
                  <rdf:li rdf:resource="http://identifiers.org/lipidmaps/LMFA01050471"/>
                  <rdf:li rdf:resource="http://identifiers.org/metanetx.chemical/MNXM936"/>
                  <rdf:li rdf:resource="http://identifiers.org/seed.compound/cpd01793"/>
                </rdf:Bag>
              </bqbiol:is>
            </rdf:Description>
          </rdf:RDF>
        </sbml:annotation>
      </species>
      <species boundaryCondition="false" constant="false" hasOnlySubstanceUnits="false" id="M_26dap_LL_c" name="LL-2,6-Diaminoheptanedioate" metaid="M_26dap_LL_c" compartment="c" fbc:charge="0" fbc:chemicalFormula="C7H14N2O4">
        <sbml:annotation xmlns:sbml="http://www.sbml.org/sbml/level3/version1/core">
          <rdf:RDF xmlns:rdf="http://www.w3.org/1999/02/22-rdf-syntax-ns#">
            <rdf:Description rdf:about="#M_26dap_LL_c">
              <bqbiol:is xmlns:bqbiol="http://biomodels.net/biology-qualifiers/">
                <rdf:Bag>
                  <rdf:li rdf:resource="http://identifiers.org/bigg.metabolite/26dap_LL"/>
                  <rdf:li rdf:resource="http://identifiers.org/biocyc/META:LL-DIAMINOPIMELATE"/>
                  <rdf:li rdf:resource="http://identifiers.org/chebi/CHEBI:13192"/>
                  <rdf:li rdf:resource="http://identifiers.org/chebi/CHEBI:16026"/>
                  <rdf:li rdf:resource="http://identifiers.org/chebi/CHEBI:21428"/>
                  <rdf:li rdf:resource="http://identifiers.org/chebi/CHEBI:21429"/>
                  <rdf:li rdf:resource="http://identifiers.org/chebi/CHEBI:47031"/>
                  <rdf:li rdf:resource="http://identifiers.org/chebi/CHEBI:57609"/>
                  <rdf:li rdf:resource="http://identifiers.org/chebi/CHEBI:6341"/>
                  <rdf:li rdf:resource="http://identifiers.org/hmdb/HMDB01370"/>
                  <rdf:li rdf:resource="http://identifiers.org/kegg.compound/C00666"/>
                  <rdf:li rdf:resource="http://identifiers.org/lipidmaps/LMFA01170102"/>
                  <rdf:li rdf:resource="http://identifiers.org/metanetx.chemical/MNXM644"/>
                  <rdf:li rdf:resource="http://identifiers.org/seed.compound/cpd00504"/>
                </rdf:Bag>
              </bqbiol:is>
            </rdf:Description>
          </rdf:RDF>
        </sbml:annotation>
      </species>
      <species boundaryCondition="false" constant="false" hasOnlySubstanceUnits="false" id="M_26dap_M_c" name="meso-2,6-Diaminoheptanedioate" compartment="c" fbc:charge="0" fbc:chemicalFormula="C7H14N2O4"/>
      <species boundaryCondition="false" constant="false" hasOnlySubstanceUnits="false" id="M_2ahbut_c" name="(S)-2-Aceto-2-hydroxybutanoate" metaid="M_2ahbut_c" compartment="c" fbc:charge="-1" fbc:chemicalFormula="C6H9O4">
        <sbml:annotation xmlns:sbml="http://www.sbml.org/sbml/level3/version1/core">
          <rdf:RDF xmlns:rdf="http://www.w3.org/1999/02/22-rdf-syntax-ns#">
            <rdf:Description rdf:about="#M_2ahbut_c">
              <bqbiol:is xmlns:bqbiol="http://biomodels.net/biology-qualifiers/">
                <rdf:Bag>
                  <rdf:li rdf:resource="http://identifiers.org/bigg.metabolite/2ahbut"/>
                  <rdf:li rdf:resource="http://identifiers.org/biocyc/META:2-ACETO-2-HYDROXY-BUTYRATE"/>
                  <rdf:li rdf:resource="http://identifiers.org/chebi/CHEBI:18730"/>
                  <rdf:li rdf:resource="http://identifiers.org/chebi/CHEBI:27681"/>
                  <rdf:li rdf:resource="http://identifiers.org/chebi/CHEBI:373"/>
                  <rdf:li rdf:resource="http://identifiers.org/chebi/CHEBI:49256"/>
                  <rdf:li rdf:resource="http://identifiers.org/hmdb/HMDB06854"/>
                  <rdf:li rdf:resource="http://identifiers.org/hmdb/HMDB06900"/>
                  <rdf:li rdf:resource="http://identifiers.org/kegg.compound/C06006"/>
                  <rdf:li rdf:resource="http://identifiers.org/lipidmaps/LMFA01050383"/>
                  <rdf:li rdf:resource="http://identifiers.org/metanetx.chemical/MNXM114220"/>
                  <rdf:li rdf:resource="http://identifiers.org/seed.compound/cpd19045"/>
                </rdf:Bag>
              </bqbiol:is>
            </rdf:Description>
          </rdf:RDF>
        </sbml:annotation>
      </species>
      <species boundaryCondition="false" constant="false" hasOnlySubstanceUnits="false" id="M_2ahhmd_c" name="2-Amino-4-hydroxy-6-hydroxymethyl-7,8-dihydropteridine diphosphate" metaid="M_2ahhmd_c" compartment="c" fbc:charge="-3" fbc:chemicalFormula="C7H8N5O8P2">
        <sbml:annotation xmlns:sbml="http://www.sbml.org/sbml/level3/version1/core">
          <rdf:RDF xmlns:rdf="http://www.w3.org/1999/02/22-rdf-syntax-ns#">
            <rdf:Description rdf:about="#M_2ahhmd_c">
              <bqbiol:is xmlns:bqbiol="http://biomodels.net/biology-qualifiers/">
                <rdf:Bag>
                  <rdf:li rdf:resource="http://identifiers.org/bigg.metabolite/2ahhmd"/>
                  <rdf:li rdf:resource="http://identifiers.org/biocyc/META:DIHYDROPTERIN-CH2OH-PP"/>
                  <rdf:li rdf:resource="http://identifiers.org/chebi/CHEBI:1011"/>
                  <rdf:li rdf:resource="http://identifiers.org/chebi/CHEBI:11512"/>
                  <rdf:li rdf:resource="http://identifiers.org/chebi/CHEBI:11517"/>
                  <rdf:li rdf:resource="http://identifiers.org/chebi/CHEBI:15998"/>
                  <rdf:li rdf:resource="http://identifiers.org/chebi/CHEBI:19465"/>
                  <rdf:li rdf:resource="http://identifiers.org/chebi/CHEBI:57602"/>
                  <rdf:li rdf:resource="http://identifiers.org/chebi/CHEBI:72950"/>
                  <rdf:li rdf:resource="http://identifiers.org/chebi/CHEBI:73083"/>
                  <rdf:li rdf:resource="http://identifiers.org/kegg.compound/C04807"/>
                  <rdf:li rdf:resource="http://identifiers.org/metanetx.chemical/MNXM1160"/>
                  <rdf:li rdf:resource="http://identifiers.org/seed.compound/cpd02920"/>
                </rdf:Bag>
              </bqbiol:is>
            </rdf:Description>
          </rdf:RDF>
        </sbml:annotation>
      </species>
      <species boundaryCondition="false" constant="false" hasOnlySubstanceUnits="false" id="M_2ahhmp_c" name="2-Amino-4-hydroxy-6-hydroxymethyl-7,8-dihydropteridine" metaid="M_2ahhmp_c" compartment="c" fbc:charge="0" fbc:chemicalFormula="C7H9N5O2">
        <sbml:annotation xmlns:sbml="http://www.sbml.org/sbml/level3/version1/core">
          <rdf:RDF xmlns:rdf="http://www.w3.org/1999/02/22-rdf-syntax-ns#">
            <rdf:Description rdf:about="#M_2ahhmp_c">
              <bqbiol:is xmlns:bqbiol="http://biomodels.net/biology-qualifiers/">
                <rdf:Bag>
                  <rdf:li rdf:resource="http://identifiers.org/bigg.metabolite/2ahhmp"/>
                  <rdf:li rdf:resource="http://identifiers.org/metanetx.chemical/MNXM146055"/>
                </rdf:Bag>
              </bqbiol:is>
            </rdf:Description>
          </rdf:RDF>
        </sbml:annotation>
      </species>
      <species boundaryCondition="false" constant="false" hasOnlySubstanceUnits="false" id="M_but2eACP_c" name="But-2-enoyl-[acyl-carrier protein]" metaid="M_but2eACP_c" compartment="c" fbc:charge="-1" fbc:chemicalFormula="C4H4OX">
        <sbml:annotation xmlns:sbml="http://www.sbml.org/sbml/level3/version1/core">
          <rdf:RDF xmlns:rdf="http://www.w3.org/1999/02/22-rdf-syntax-ns#">
            <rdf:Description rdf:about="#M_but2eACP_c">
              <bqbiol:is xmlns:bqbiol="http://biomodels.net/biology-qualifiers/">
                <rdf:Bag>
                  <rdf:li rdf:resource="http://identifiers.org/bigg.metabolite/but2eACP"/>
                  <rdf:li rdf:resource="http://identifiers.org/kegg.compound/C04246"/>
                  <rdf:li rdf:resource="http://identifiers.org/metanetx.chemical/MNXM3229"/>
                  <rdf:li rdf:resource="http://identifiers.org/seed.compound/cpd11465"/>
                </rdf:Bag>
              </bqbiol:is>
            </rdf:Description>
          </rdf:RDF>
        </sbml:annotation>
      </species>
      <species boundaryCondition="false" constant="false" hasOnlySubstanceUnits="false" id="M_2c25dho_c" name="2-Carboxy-2,5-dihydro-5-oxofuran-2-acetate" compartment="c" fbc:charge="0" fbc:chemicalFormula="C7H6O6"/>
      <species boundaryCondition="false" constant="false" hasOnlySubstanceUnits="false" id="M_2dhguln_c" name="2-Dehydro-L-gulonate" metaid="M_2dhguln_c" compartment="c" fbc:charge="-1" fbc:chemicalFormula="C6H9O7">
        <sbml:annotation xmlns:sbml="http://www.sbml.org/sbml/level3/version1/core">
          <rdf:RDF xmlns:rdf="http://www.w3.org/1999/02/22-rdf-syntax-ns#">
            <rdf:Description rdf:about="#M_2dhguln_c">
              <bqbiol:is xmlns:bqbiol="http://biomodels.net/biology-qualifiers/">
                <rdf:Bag>
                  <rdf:li rdf:resource="http://identifiers.org/bigg.metabolite/2dhguln"/>
                  <rdf:li rdf:resource="http://identifiers.org/metanetx.chemical/MNXM114283"/>
                  <rdf:li rdf:resource="http://identifiers.org/seed.compound/cpd15351"/>
                </rdf:Bag>
              </bqbiol:is>
            </rdf:Description>
          </rdf:RDF>
        </sbml:annotation>
      </species>
      <species boundaryCondition="false" constant="false" hasOnlySubstanceUnits="false" id="M_2dhp_c" name="2-Dehydropantoate" metaid="M_2dhp_c" compartment="c" fbc:charge="-1" fbc:chemicalFormula="C6H9O4">
        <sbml:annotation xmlns:sbml="http://www.sbml.org/sbml/level3/version1/core">
          <rdf:RDF xmlns:rdf="http://www.w3.org/1999/02/22-rdf-syntax-ns#">
            <rdf:Description rdf:about="#M_2dhp_c">
              <bqbiol:is xmlns:bqbiol="http://biomodels.net/biology-qualifiers/">
                <rdf:Bag>
                  <rdf:li rdf:resource="http://identifiers.org/bigg.metabolite/2dhp"/>
                  <rdf:li rdf:resource="http://identifiers.org/biocyc/META:2-DEHYDROPANTOATE"/>
                  <rdf:li rdf:resource="http://identifiers.org/chebi/CHEBI:1071"/>
                  <rdf:li rdf:resource="http://identifiers.org/chebi/CHEBI:11561"/>
                  <rdf:li rdf:resource="http://identifiers.org/chebi/CHEBI:17094"/>
                  <rdf:li rdf:resource="http://identifiers.org/chebi/CHEBI:19545"/>
                  <rdf:li rdf:resource="http://identifiers.org/kegg.compound/C00966"/>
                  <rdf:li rdf:resource="http://identifiers.org/metanetx.chemical/MNXM959"/>
                  <rdf:li rdf:resource="http://identifiers.org/seed.compound/cpd00712"/>
                </rdf:Bag>
              </bqbiol:is>
            </rdf:Description>
          </rdf:RDF>
        </sbml:annotation>
      </species>
      <species boundaryCondition="false" constant="false" hasOnlySubstanceUnits="false" id="M_2dmmq7_c" name="2-Demethylmenaquinone 7" metaid="M_2dmmq7_c" compartment="c" fbc:charge="0" fbc:chemicalFormula="C45H62O2">
        <sbml:annotation xmlns:sbml="http://www.sbml.org/sbml/level3/version1/core">
          <rdf:RDF xmlns:rdf="http://www.w3.org/1999/02/22-rdf-syntax-ns#">
            <rdf:Description rdf:about="#M_2dmmq7_c">
              <bqbiol:is xmlns:bqbiol="http://biomodels.net/biology-qualifiers/">
                <rdf:Bag>
                  <rdf:li rdf:resource="http://identifiers.org/bigg.metabolite/2dmmq7"/>
                  <rdf:li rdf:resource="http://identifiers.org/metanetx.chemical/MNXM164125"/>
                  <rdf:li rdf:resource="http://identifiers.org/seed.compound/cpd29732"/>
                </rdf:Bag>
              </bqbiol:is>
            </rdf:Description>
          </rdf:RDF>
        </sbml:annotation>
      </species>
      <species boundaryCondition="false" constant="false" hasOnlySubstanceUnits="false" id="M_2dmmq8_c" name="2-Demethylmenaquinone 8" metaid="M_2dmmq8_c" compartment="c" fbc:charge="0" fbc:chemicalFormula="C50H70O2">
        <sbml:annotation xmlns:sbml="http://www.sbml.org/sbml/level3/version1/core">
          <rdf:RDF xmlns:rdf="http://www.w3.org/1999/02/22-rdf-syntax-ns#">
            <rdf:Description rdf:about="#M_2dmmq8_c">
              <bqbiol:is xmlns:bqbiol="http://biomodels.net/biology-qualifiers/">
                <rdf:Bag>
                  <rdf:li rdf:resource="http://identifiers.org/bigg.metabolite/2dmmq8"/>
                  <rdf:li rdf:resource="http://identifiers.org/biocyc/META:DEMETHYLMENAQUINONE"/>
                  <rdf:li rdf:resource="http://identifiers.org/chebi/CHEBI:48455"/>
                  <rdf:li rdf:resource="http://identifiers.org/lipidmaps/LMPR02030027"/>
                  <rdf:li rdf:resource="http://identifiers.org/metanetx.chemical/MNXM2178"/>
                  <rdf:li rdf:resource="http://identifiers.org/seed.compound/cpd15352"/>
                </rdf:Bag>
              </bqbiol:is>
            </rdf:Description>
          </rdf:RDF>
        </sbml:annotation>
      </species>
      <species boundaryCondition="false" constant="false" hasOnlySubstanceUnits="false" id="M_2dr1p_c" name="2-Deoxy-D-ribose 1-phosphate" metaid="M_2dr1p_c" compartment="c" fbc:charge="-2" fbc:chemicalFormula="C5H9O7P">
        <sbml:annotation xmlns:sbml="http://www.sbml.org/sbml/level3/version1/core">
          <rdf:RDF xmlns:rdf="http://www.w3.org/1999/02/22-rdf-syntax-ns#">
            <rdf:Description rdf:about="#M_2dr1p_c">
              <bqbiol:is xmlns:bqbiol="http://biomodels.net/biology-qualifiers/">
                <rdf:Bag>
                  <rdf:li rdf:resource="http://identifiers.org/bigg.metabolite/2dr1p"/>
                  <rdf:li rdf:resource="http://identifiers.org/biocyc/META:DEOXY-D-RIBOSE-1-PHOSPHATE"/>
                  <rdf:li rdf:resource="http://identifiers.org/chebi/CHEBI:1081"/>
                  <rdf:li rdf:resource="http://identifiers.org/chebi/CHEBI:11563"/>
                  <rdf:li rdf:resource="http://identifiers.org/chebi/CHEBI:19558"/>
                  <rdf:li rdf:resource="http://identifiers.org/chebi/CHEBI:28542"/>
                  <rdf:li rdf:resource="http://identifiers.org/chebi/CHEBI:57259"/>
                  <rdf:li rdf:resource="http://identifiers.org/chebi/CHEBI:58576"/>
                  <rdf:li rdf:resource="http://identifiers.org/hmdb/HMDB01351"/>
                  <rdf:li rdf:resource="http://identifiers.org/kegg.compound/C00672"/>
                  <rdf:li rdf:resource="http://identifiers.org/metanetx.chemical/MNXM789"/>
                  <rdf:li rdf:resource="http://identifiers.org/seed.compound/cpd00509"/>
                  <rdf:li rdf:resource="http://identifiers.org/seed.compound/cpd26845"/>
                </rdf:Bag>
              </bqbiol:is>
            </rdf:Description>
          </rdf:RDF>
        </sbml:annotation>
      </species>
      <species boundaryCondition="false" constant="false" hasOnlySubstanceUnits="false" id="M_2dr5p_c" name="2-Deoxy-D-ribose 5-phosphate" metaid="M_2dr5p_c" compartment="c" fbc:charge="-2" fbc:chemicalFormula="C5H9O7P">
        <sbml:annotation xmlns:sbml="http://www.sbml.org/sbml/level3/version1/core">
          <rdf:RDF xmlns:rdf="http://www.w3.org/1999/02/22-rdf-syntax-ns#">
            <rdf:Description rdf:about="#M_2dr5p_c">
              <bqbiol:is xmlns:bqbiol="http://biomodels.net/biology-qualifiers/">
                <rdf:Bag>
                  <rdf:li rdf:resource="http://identifiers.org/bigg.metabolite/2dr5p"/>
                  <rdf:li rdf:resource="http://identifiers.org/biocyc/META:DEOXY-RIBOSE-5P"/>
                  <rdf:li rdf:resource="http://identifiers.org/chebi/CHEBI:1082"/>
                  <rdf:li rdf:resource="http://identifiers.org/chebi/CHEBI:11566"/>
                  <rdf:li rdf:resource="http://identifiers.org/chebi/CHEBI:16132"/>
                  <rdf:li rdf:resource="http://identifiers.org/chebi/CHEBI:19559"/>
                  <rdf:li rdf:resource="http://identifiers.org/chebi/CHEBI:42055"/>
                  <rdf:li rdf:resource="http://identifiers.org/chebi/CHEBI:55513"/>
                  <rdf:li rdf:resource="http://identifiers.org/chebi/CHEBI:57651"/>
                  <rdf:li rdf:resource="http://identifiers.org/chebi/CHEBI:62877"/>
                  <rdf:li rdf:resource="http://identifiers.org/hmdb/HMDB01031"/>
                  <rdf:li rdf:resource="http://identifiers.org/kegg.compound/C00673"/>
                  <rdf:li rdf:resource="http://identifiers.org/metanetx.chemical/MNXM2179"/>
                  <rdf:li rdf:resource="http://identifiers.org/seed.compound/cpd00510"/>
                  <rdf:li rdf:resource="http://identifiers.org/seed.compound/cpd26846"/>
                </rdf:Bag>
              </bqbiol:is>
            </rdf:Description>
          </rdf:RDF>
        </sbml:annotation>
      </species>
      <species boundaryCondition="false" constant="false" hasOnlySubstanceUnits="false" id="M_2hxic__L_c" name="L-2-hydroxyisocaproate" metaid="M_2hxic__L_c" compartment="c" fbc:charge="-1" fbc:chemicalFormula="C6H11O3">
        <sbml:annotation xmlns:sbml="http://www.sbml.org/sbml/level3/version1/core">
          <rdf:RDF xmlns:rdf="http://www.w3.org/1999/02/22-rdf-syntax-ns#">
            <rdf:Description rdf:about="#M_2hxic__L_c">
              <bqbiol:is xmlns:bqbiol="http://biomodels.net/biology-qualifiers/">
                <rdf:Bag>
                  <rdf:li rdf:resource="http://identifiers.org/bigg.metabolite/2hxic__L"/>
                </rdf:Bag>
              </bqbiol:is>
            </rdf:Description>
          </rdf:RDF>
        </sbml:annotation>
      </species>
      <species boundaryCondition="false" constant="false" hasOnlySubstanceUnits="false" id="M_2mahmp_c" name="2-Methyl-4-amino-5-hydroxymethylpyrimidine diphosphate" metaid="M_2mahmp_c" compartment="c" fbc:charge="-3" fbc:chemicalFormula="C6H8N3O7P2">
        <sbml:annotation xmlns:sbml="http://www.sbml.org/sbml/level3/version1/core">
          <rdf:RDF xmlns:rdf="http://www.w3.org/1999/02/22-rdf-syntax-ns#">
            <rdf:Description rdf:about="#M_2mahmp_c">
              <bqbiol:is xmlns:bqbiol="http://biomodels.net/biology-qualifiers/">
                <rdf:Bag>
                  <rdf:li rdf:resource="http://identifiers.org/bigg.metabolite/2mahmp"/>
                  <rdf:li rdf:resource="http://identifiers.org/biocyc/META:AMINO-HYDROXYMETHYL-METHYLPYRIMIDINE-PP"/>
                  <rdf:li rdf:resource="http://identifiers.org/chebi/CHEBI:11612"/>
                  <rdf:li rdf:resource="http://identifiers.org/chebi/CHEBI:1194"/>
                  <rdf:li rdf:resource="http://identifiers.org/chebi/CHEBI:11953"/>
                  <rdf:li rdf:resource="http://identifiers.org/chebi/CHEBI:16629"/>
                  <rdf:li rdf:resource="http://identifiers.org/chebi/CHEBI:19684"/>
                  <rdf:li rdf:resource="http://identifiers.org/chebi/CHEBI:20308"/>
                  <rdf:li rdf:resource="http://identifiers.org/chebi/CHEBI:29079"/>
                  <rdf:li rdf:resource="http://identifiers.org/chebi/CHEBI:57841"/>
                  <rdf:li rdf:resource="http://identifiers.org/kegg.compound/C04752"/>
                  <rdf:li rdf:resource="http://identifiers.org/metanetx.chemical/MNXM1135"/>
                  <rdf:li rdf:resource="http://identifiers.org/seed.compound/cpd02894"/>
                </rdf:Bag>
              </bqbiol:is>
            </rdf:Description>
          </rdf:RDF>
        </sbml:annotation>
      </species>
      <species boundaryCondition="false" constant="false" hasOnlySubstanceUnits="false" id="M_2mppal_c" name="2-methylpropanal" compartment="c" fbc:charge="0" fbc:chemicalFormula="C4H8O"/>
      <species boundaryCondition="false" constant="false" hasOnlySubstanceUnits="false" id="M_ibutoh_c" name="2-methylpropanol" compartment="c" fbc:charge="0" fbc:chemicalFormula="C4H10O"/>
      <species boundaryCondition="false" constant="false" hasOnlySubstanceUnits="false" id="M_2obut_c" name="2-Oxobutanoate" metaid="M_2obut_c" compartment="c" fbc:charge="-1" fbc:chemicalFormula="C4H5O3">
        <sbml:annotation xmlns:sbml="http://www.sbml.org/sbml/level3/version1/core">
          <rdf:RDF xmlns:rdf="http://www.w3.org/1999/02/22-rdf-syntax-ns#">
            <rdf:Description rdf:about="#M_2obut_c">
              <bqbiol:is xmlns:bqbiol="http://biomodels.net/biology-qualifiers/">
                <rdf:Bag>
                  <rdf:li rdf:resource="http://identifiers.org/bigg.metabolite/2obut"/>
                  <rdf:li rdf:resource="http://identifiers.org/biocyc/META:2-OXOBUTANOATE"/>
                  <rdf:li rdf:resource="http://identifiers.org/chebi/CHEBI:11636"/>
                  <rdf:li rdf:resource="http://identifiers.org/chebi/CHEBI:1250"/>
                  <rdf:li rdf:resource="http://identifiers.org/chebi/CHEBI:16763"/>
                  <rdf:li rdf:resource="http://identifiers.org/chebi/CHEBI:19741"/>
                  <rdf:li rdf:resource="http://identifiers.org/chebi/CHEBI:19743"/>
                  <rdf:li rdf:resource="http://identifiers.org/chebi/CHEBI:30831"/>
                  <rdf:li rdf:resource="http://identifiers.org/chebi/CHEBI:39748"/>
                  <rdf:li rdf:resource="http://identifiers.org/kegg.compound/C00109"/>
                  <rdf:li rdf:resource="http://identifiers.org/lipidmaps/LMFA01060002"/>
                  <rdf:li rdf:resource="http://identifiers.org/metanetx.chemical/MNXM159"/>
                  <rdf:li rdf:resource="http://identifiers.org/seed.compound/cpd00094"/>
                </rdf:Bag>
              </bqbiol:is>
            </rdf:Description>
          </rdf:RDF>
        </sbml:annotation>
      </species>
      <species boundaryCondition="false" constant="false" hasOnlySubstanceUnits="false" id="M_2p4c2me_c" name="2-phospho-4-(cytidine 5'-diphospho)-2-C-methyl-D-erythritol" metaid="M_2p4c2me_c" compartment="c" fbc:charge="-4" fbc:chemicalFormula="C14H22N3O17P3">
        <sbml:annotation xmlns:sbml="http://www.sbml.org/sbml/level3/version1/core">
          <rdf:RDF xmlns:rdf="http://www.w3.org/1999/02/22-rdf-syntax-ns#">
            <rdf:Description rdf:about="#M_2p4c2me_c">
              <bqbiol:is xmlns:bqbiol="http://biomodels.net/biology-qualifiers/">
                <rdf:Bag>
                  <rdf:li rdf:resource="http://identifiers.org/bigg.metabolite/2p4c2me"/>
                  <rdf:li rdf:resource="http://identifiers.org/biocyc/META:2-PHOSPHO-4-CYTIDINE-5-DIPHOSPHO-2-C-MET"/>
                  <rdf:li rdf:resource="http://identifiers.org/chebi/CHEBI:11649"/>
                  <rdf:li rdf:resource="http://identifiers.org/chebi/CHEBI:11650"/>
                  <rdf:li rdf:resource="http://identifiers.org/chebi/CHEBI:1266"/>
                  <rdf:li rdf:resource="http://identifiers.org/chebi/CHEBI:16840"/>
                  <rdf:li rdf:resource="http://identifiers.org/chebi/CHEBI:57919"/>
                  <rdf:li rdf:resource="http://identifiers.org/kegg.compound/C11436"/>
                  <rdf:li rdf:resource="http://identifiers.org/metanetx.chemical/MNXM1641"/>
                  <rdf:li rdf:resource="http://identifiers.org/seed.compound/cpd08288"/>
                </rdf:Bag>
              </bqbiol:is>
            </rdf:Description>
          </rdf:RDF>
        </sbml:annotation>
      </species>
      <species boundaryCondition="false" constant="false" hasOnlySubstanceUnits="false" id="M_2pg_c" name="D-Glycerate 2-phosphate" metaid="M_2pg_c" compartment="c" fbc:charge="-3" fbc:chemicalFormula="C3H4O7P">
        <sbml:annotation xmlns:sbml="http://www.sbml.org/sbml/level3/version1/core">
          <rdf:RDF xmlns:rdf="http://www.w3.org/1999/02/22-rdf-syntax-ns#">
            <rdf:Description rdf:about="#M_2pg_c">
              <bqbiol:is xmlns:bqbiol="http://biomodels.net/biology-qualifiers/">
                <rdf:Bag>
                  <rdf:li rdf:resource="http://identifiers.org/bigg.metabolite/2pg"/>
                  <rdf:li rdf:resource="http://identifiers.org/biocyc/META:2-PG"/>
                  <rdf:li rdf:resource="http://identifiers.org/chebi/CHEBI:11651"/>
                  <rdf:li rdf:resource="http://identifiers.org/chebi/CHEBI:1267"/>
                  <rdf:li rdf:resource="http://identifiers.org/chebi/CHEBI:12986"/>
                  <rdf:li rdf:resource="http://identifiers.org/chebi/CHEBI:17835"/>
                  <rdf:li rdf:resource="http://identifiers.org/chebi/CHEBI:21028"/>
                  <rdf:li rdf:resource="http://identifiers.org/chebi/CHEBI:24344"/>
                  <rdf:li rdf:resource="http://identifiers.org/chebi/CHEBI:39868"/>
                  <rdf:li rdf:resource="http://identifiers.org/chebi/CHEBI:58289"/>
                  <rdf:li rdf:resource="http://identifiers.org/chebi/CHEBI:88350"/>
                  <rdf:li rdf:resource="http://identifiers.org/hmdb/HMDB03391"/>
                  <rdf:li rdf:resource="http://identifiers.org/hmdb/HMDB62707"/>
                  <rdf:li rdf:resource="http://identifiers.org/kegg.compound/C00631"/>
                  <rdf:li rdf:resource="http://identifiers.org/metanetx.chemical/MNXM275"/>
                  <rdf:li rdf:resource="http://identifiers.org/seed.compound/cpd00482"/>
                </rdf:Bag>
              </bqbiol:is>
            </rdf:Description>
          </rdf:RDF>
        </sbml:annotation>
      </species>
      <species boundaryCondition="false" constant="false" hasOnlySubstanceUnits="false" id="M_2pglyc_c" name="2-Phosphoglycolate" metaid="M_2pglyc_c" compartment="c" fbc:charge="-3" fbc:chemicalFormula="C2H2O6P">
        <sbml:annotation xmlns:sbml="http://www.sbml.org/sbml/level3/version1/core">
          <rdf:RDF xmlns:rdf="http://www.w3.org/1999/02/22-rdf-syntax-ns#">
            <rdf:Description rdf:about="#M_2pglyc_c">
              <bqbiol:is xmlns:bqbiol="http://biomodels.net/biology-qualifiers/">
                <rdf:Bag>
                  <rdf:li rdf:resource="http://identifiers.org/bigg.metabolite/2pglyc"/>
                  <rdf:li rdf:resource="http://identifiers.org/biocyc/META:CPD-67"/>
                  <rdf:li rdf:resource="http://identifiers.org/chebi/CHEBI:11652"/>
                  <rdf:li rdf:resource="http://identifiers.org/chebi/CHEBI:1268"/>
                  <rdf:li rdf:resource="http://identifiers.org/chebi/CHEBI:17150"/>
                  <rdf:li rdf:resource="http://identifiers.org/chebi/CHEBI:19763"/>
                  <rdf:li rdf:resource="http://identifiers.org/chebi/CHEBI:19764"/>
                  <rdf:li rdf:resource="http://identifiers.org/chebi/CHEBI:44849"/>
                  <rdf:li rdf:resource="http://identifiers.org/chebi/CHEBI:58033"/>
                  <rdf:li rdf:resource="http://identifiers.org/kegg.compound/C00988"/>
                  <rdf:li rdf:resource="http://identifiers.org/metanetx.chemical/MNXM2074"/>
                  <rdf:li rdf:resource="http://identifiers.org/seed.compound/cpd00727"/>
                </rdf:Bag>
              </bqbiol:is>
            </rdf:Description>
          </rdf:RDF>
        </sbml:annotation>
      </species>
      <species boundaryCondition="false" constant="false" hasOnlySubstanceUnits="false" id="M_2tddacp_c" name="trans-Dodec-2-enoyl-[acyl-carrier protein]" metaid="M_2tddacp_c" compartment="c" fbc:charge="-1" fbc:chemicalFormula="C12H20OX">
        <sbml:annotation xmlns:sbml="http://www.sbml.org/sbml/level3/version1/core">
          <rdf:RDF xmlns:rdf="http://www.w3.org/1999/02/22-rdf-syntax-ns#">
            <rdf:Description rdf:about="#M_2tddacp_c">
              <bqbiol:is xmlns:bqbiol="http://biomodels.net/biology-qualifiers/">
                <rdf:Bag>
                  <rdf:li rdf:resource="http://identifiers.org/bigg.metabolite/2tddacp"/>
                </rdf:Bag>
              </bqbiol:is>
            </rdf:Description>
          </rdf:RDF>
        </sbml:annotation>
      </species>
      <species boundaryCondition="false" constant="false" hasOnlySubstanceUnits="false" id="M_2tdeacp_c" name="trans-Dec-2-enoyl-[acyl-carrier protein]" metaid="M_2tdeacp_c" compartment="c" fbc:charge="-1" fbc:chemicalFormula="C10H16OX">
        <sbml:annotation xmlns:sbml="http://www.sbml.org/sbml/level3/version1/core">
          <rdf:RDF xmlns:rdf="http://www.w3.org/1999/02/22-rdf-syntax-ns#">
            <rdf:Description rdf:about="#M_2tdeacp_c">
              <bqbiol:is xmlns:bqbiol="http://biomodels.net/biology-qualifiers/">
                <rdf:Bag>
                  <rdf:li rdf:resource="http://identifiers.org/bigg.metabolite/2tdeacp"/>
                </rdf:Bag>
              </bqbiol:is>
            </rdf:Description>
          </rdf:RDF>
        </sbml:annotation>
      </species>
      <species boundaryCondition="false" constant="false" hasOnlySubstanceUnits="false" id="M_2thdeacp_c" name="trans-Hexadec-2-enoyl-[acyl-carrier protein]" metaid="M_2thdeacp_c" compartment="c" fbc:charge="-1" fbc:chemicalFormula="C16H28OX">
        <sbml:annotation xmlns:sbml="http://www.sbml.org/sbml/level3/version1/core">
          <rdf:RDF xmlns:rdf="http://www.w3.org/1999/02/22-rdf-syntax-ns#">
            <rdf:Description rdf:about="#M_2thdeacp_c">
              <bqbiol:is xmlns:bqbiol="http://biomodels.net/biology-qualifiers/">
                <rdf:Bag>
                  <rdf:li rdf:resource="http://identifiers.org/bigg.metabolite/2thdeacp"/>
                </rdf:Bag>
              </bqbiol:is>
            </rdf:Description>
          </rdf:RDF>
        </sbml:annotation>
      </species>
      <species boundaryCondition="false" constant="false" hasOnlySubstanceUnits="false" id="M_2theacp_c" name="trans-Hex-2-enoyl-[acp]" metaid="M_2theacp_c" compartment="c" fbc:charge="-1" fbc:chemicalFormula="C6H8OX">
        <sbml:annotation xmlns:sbml="http://www.sbml.org/sbml/level3/version1/core">
          <rdf:RDF xmlns:rdf="http://www.w3.org/1999/02/22-rdf-syntax-ns#">
            <rdf:Description rdf:about="#M_2theacp_c">
              <bqbiol:is xmlns:bqbiol="http://biomodels.net/biology-qualifiers/">
                <rdf:Bag>
                  <rdf:li rdf:resource="http://identifiers.org/bigg.metabolite/2theacp"/>
                </rdf:Bag>
              </bqbiol:is>
            </rdf:Description>
          </rdf:RDF>
        </sbml:annotation>
      </species>
      <species boundaryCondition="false" constant="false" hasOnlySubstanceUnits="false" id="M_2tocdacp_c" name="trans-Octadec-2-enoyl-[acyl-carrier-protein]" metaid="M_2tocdacp_c" compartment="c" fbc:charge="-1" fbc:chemicalFormula="C18H32OX">
        <sbml:annotation xmlns:sbml="http://www.sbml.org/sbml/level3/version1/core">
          <rdf:RDF xmlns:rdf="http://www.w3.org/1999/02/22-rdf-syntax-ns#">
            <rdf:Description rdf:about="#M_2tocdacp_c">
              <bqbiol:is xmlns:bqbiol="http://biomodels.net/biology-qualifiers/">
                <rdf:Bag>
                  <rdf:li rdf:resource="http://identifiers.org/bigg.metabolite/2tocdacp"/>
                </rdf:Bag>
              </bqbiol:is>
            </rdf:Description>
          </rdf:RDF>
        </sbml:annotation>
      </species>
      <species boundaryCondition="false" constant="false" hasOnlySubstanceUnits="false" id="M_2toceacp_c" name="trans-Oct-2-enoyl-[acp]" metaid="M_2toceacp_c" compartment="c" fbc:charge="-1" fbc:chemicalFormula="C8H12OX">
        <sbml:annotation xmlns:sbml="http://www.sbml.org/sbml/level3/version1/core">
          <rdf:RDF xmlns:rdf="http://www.w3.org/1999/02/22-rdf-syntax-ns#">
            <rdf:Description rdf:about="#M_2toceacp_c">
              <bqbiol:is xmlns:bqbiol="http://biomodels.net/biology-qualifiers/">
                <rdf:Bag>
                  <rdf:li rdf:resource="http://identifiers.org/bigg.metabolite/2toceacp"/>
                </rdf:Bag>
              </bqbiol:is>
            </rdf:Description>
          </rdf:RDF>
        </sbml:annotation>
      </species>
      <species boundaryCondition="false" constant="false" hasOnlySubstanceUnits="false" id="M_2ttdeacp_c" name="trans-Tetradec-2-enoyl-[acyl-carrier protein]" metaid="M_2ttdeacp_c" compartment="c" fbc:charge="-1" fbc:chemicalFormula="C14H24OX">
        <sbml:annotation xmlns:sbml="http://www.sbml.org/sbml/level3/version1/core">
          <rdf:RDF xmlns:rdf="http://www.w3.org/1999/02/22-rdf-syntax-ns#">
            <rdf:Description rdf:about="#M_2ttdeacp_c">
              <bqbiol:is xmlns:bqbiol="http://biomodels.net/biology-qualifiers/">
                <rdf:Bag>
                  <rdf:li rdf:resource="http://identifiers.org/bigg.metabolite/2ttdeacp"/>
                </rdf:Bag>
              </bqbiol:is>
            </rdf:Description>
          </rdf:RDF>
        </sbml:annotation>
      </species>
      <species boundaryCondition="false" constant="false" hasOnlySubstanceUnits="false" id="M_34hpp_c" name="3-(4-Hydroxyphenyl)pyruvate" metaid="M_34hpp_c" compartment="c" fbc:charge="-1" fbc:chemicalFormula="C9H7O4">
        <sbml:annotation xmlns:sbml="http://www.sbml.org/sbml/level3/version1/core">
          <rdf:RDF xmlns:rdf="http://www.w3.org/1999/02/22-rdf-syntax-ns#">
            <rdf:Description rdf:about="#M_34hpp_c">
              <bqbiol:is xmlns:bqbiol="http://biomodels.net/biology-qualifiers/">
                <rdf:Bag>
                  <rdf:li rdf:resource="http://identifiers.org/bigg.metabolite/34hpp"/>
                  <rdf:li rdf:resource="http://identifiers.org/biocyc/META:P-HYDROXY-PHENYLPYRUVATE"/>
                  <rdf:li rdf:resource="http://identifiers.org/chebi/CHEBI:1118"/>
                  <rdf:li rdf:resource="http://identifiers.org/chebi/CHEBI:11725"/>
                  <rdf:li rdf:resource="http://identifiers.org/chebi/CHEBI:11727"/>
                  <rdf:li rdf:resource="http://identifiers.org/chebi/CHEBI:12016"/>
                  <rdf:li rdf:resource="http://identifiers.org/chebi/CHEBI:1431"/>
                  <rdf:li rdf:resource="http://identifiers.org/chebi/CHEBI:15999"/>
                  <rdf:li rdf:resource="http://identifiers.org/chebi/CHEBI:19599"/>
                  <rdf:li rdf:resource="http://identifiers.org/chebi/CHEBI:20425"/>
                  <rdf:li rdf:resource="http://identifiers.org/chebi/CHEBI:20426"/>
                  <rdf:li rdf:resource="http://identifiers.org/chebi/CHEBI:27683"/>
                  <rdf:li rdf:resource="http://identifiers.org/chebi/CHEBI:36242"/>
                  <rdf:li rdf:resource="http://identifiers.org/chebi/CHEBI:42422"/>
                  <rdf:li rdf:resource="http://identifiers.org/chebi/CHEBI:594665"/>
                  <rdf:li rdf:resource="http://identifiers.org/hmdb/HMDB00707"/>
                  <rdf:li rdf:resource="http://identifiers.org/hmdb/HMDB06915"/>
                  <rdf:li rdf:resource="http://identifiers.org/kegg.compound/C01179"/>
                  <rdf:li rdf:resource="http://identifiers.org/kegg.compound/C05350"/>
                  <rdf:li rdf:resource="http://identifiers.org/metanetx.chemical/MNXM153"/>
                  <rdf:li rdf:resource="http://identifiers.org/seed.compound/cpd00868"/>
                  <rdf:li rdf:resource="http://identifiers.org/seed.compound/cpd03174"/>
                </rdf:Bag>
              </bqbiol:is>
            </rdf:Description>
          </rdf:RDF>
        </sbml:annotation>
      </species>
      <species boundaryCondition="false" constant="false" hasOnlySubstanceUnits="false" id="M_3dhq_c" name="3-Dehydroquinate" metaid="M_3dhq_c" compartment="c" fbc:charge="-1" fbc:chemicalFormula="C7H9O6">
        <sbml:annotation xmlns:sbml="http://www.sbml.org/sbml/level3/version1/core">
          <rdf:RDF xmlns:rdf="http://www.w3.org/1999/02/22-rdf-syntax-ns#">
            <rdf:Description rdf:about="#M_3dhq_c">
              <bqbiol:is xmlns:bqbiol="http://biomodels.net/biology-qualifiers/">
                <rdf:Bag>
                  <rdf:li rdf:resource="http://identifiers.org/bigg.metabolite/3dhq"/>
                  <rdf:li rdf:resource="http://identifiers.org/biocyc/META:DEHYDROQUINATE"/>
                  <rdf:li rdf:resource="http://identifiers.org/chebi/CHEBI:11781"/>
                  <rdf:li rdf:resource="http://identifiers.org/chebi/CHEBI:12122"/>
                  <rdf:li rdf:resource="http://identifiers.org/chebi/CHEBI:1487"/>
                  <rdf:li rdf:resource="http://identifiers.org/chebi/CHEBI:17947"/>
                  <rdf:li rdf:resource="http://identifiers.org/chebi/CHEBI:19997"/>
                  <rdf:li rdf:resource="http://identifiers.org/chebi/CHEBI:32364"/>
                  <rdf:li rdf:resource="http://identifiers.org/chebi/CHEBI:42078"/>
                  <rdf:li rdf:resource="http://identifiers.org/hmdb/HMDB12710"/>
                  <rdf:li rdf:resource="http://identifiers.org/kegg.compound/C00944"/>
                  <rdf:li rdf:resource="http://identifiers.org/metanetx.chemical/MNXM478"/>
                  <rdf:li rdf:resource="http://identifiers.org/seed.compound/cpd00699"/>
                </rdf:Bag>
              </bqbiol:is>
            </rdf:Description>
          </rdf:RDF>
        </sbml:annotation>
      </species>
      <species boundaryCondition="false" constant="false" hasOnlySubstanceUnits="false" id="M_3hbutACP_c" name="(3R)-3-Hydroxybutanoyl-[acyl-carrier protein]" compartment="c" fbc:charge="-1" fbc:chemicalFormula="C4H6O2X"/>
      <species boundaryCondition="false" constant="false" hasOnlySubstanceUnits="false" id="M_3hbycoa_c" name="(S)-3-Hydroxybutyryl-CoA" metaid="M_3hbycoa_c" compartment="c" fbc:charge="-4" fbc:chemicalFormula="C25H38N7O18P3S">
        <sbml:annotation xmlns:sbml="http://www.sbml.org/sbml/level3/version1/core">
          <rdf:RDF xmlns:rdf="http://www.w3.org/1999/02/22-rdf-syntax-ns#">
            <rdf:Description rdf:about="#M_3hbycoa_c">
              <bqbiol:is xmlns:bqbiol="http://biomodels.net/biology-qualifiers/">
                <rdf:Bag>
                  <rdf:li rdf:resource="http://identifiers.org/bigg.metabolite/3hbycoa"/>
                  <rdf:li rdf:resource="http://identifiers.org/biocyc/META:CPD-12173"/>
                  <rdf:li rdf:resource="http://identifiers.org/biocyc/META:S-3-HYDROXYBUTANOYL-COA"/>
                  <rdf:li rdf:resource="http://identifiers.org/chebi/CHEBI:11048"/>
                  <rdf:li rdf:resource="http://identifiers.org/chebi/CHEBI:15453"/>
                  <rdf:li rdf:resource="http://identifiers.org/chebi/CHEBI:18749"/>
                  <rdf:li rdf:resource="http://identifiers.org/chebi/CHEBI:18753"/>
                  <rdf:li rdf:resource="http://identifiers.org/chebi/CHEBI:28259"/>
                  <rdf:li rdf:resource="http://identifiers.org/chebi/CHEBI:394"/>
                  <rdf:li rdf:resource="http://identifiers.org/chebi/CHEBI:399"/>
                  <rdf:li rdf:resource="http://identifiers.org/chebi/CHEBI:39978"/>
                  <rdf:li rdf:resource="http://identifiers.org/chebi/CHEBI:57316"/>
                  <rdf:li rdf:resource="http://identifiers.org/chebi/CHEBI:62611"/>
                  <rdf:li rdf:resource="http://identifiers.org/hmdb/HMDB01052"/>
                  <rdf:li rdf:resource="http://identifiers.org/hmdb/HMDB62259"/>
                  <rdf:li rdf:resource="http://identifiers.org/kegg.compound/C01144"/>
                  <rdf:li rdf:resource="http://identifiers.org/kegg.compound/C06000"/>
                  <rdf:li rdf:resource="http://identifiers.org/lipidmaps/LMFA07050153"/>
                  <rdf:li rdf:resource="http://identifiers.org/lipidmaps/LMFA07050157"/>
                  <rdf:li rdf:resource="http://identifiers.org/metanetx.chemical/MNXM446"/>
                  <rdf:li rdf:resource="http://identifiers.org/seed.compound/cpd00842"/>
                  <rdf:li rdf:resource="http://identifiers.org/seed.compound/cpd03572"/>
                </rdf:Bag>
              </bqbiol:is>
            </rdf:Description>
          </rdf:RDF>
        </sbml:annotation>
      </species>
      <species boundaryCondition="false" constant="false" hasOnlySubstanceUnits="false" id="M_3hddacp_c" name="(R)-3-Hydroxydodecanoyl-[acyl-carrier protein]" metaid="M_3hddacp_c" compartment="c" fbc:charge="-1" fbc:chemicalFormula="C12H22O2X">
        <sbml:annotation xmlns:sbml="http://www.sbml.org/sbml/level3/version1/core">
          <rdf:RDF xmlns:rdf="http://www.w3.org/1999/02/22-rdf-syntax-ns#">
            <rdf:Description rdf:about="#M_3hddacp_c">
              <bqbiol:is xmlns:bqbiol="http://biomodels.net/biology-qualifiers/">
                <rdf:Bag>
                  <rdf:li rdf:resource="http://identifiers.org/bigg.metabolite/3hddacp"/>
                </rdf:Bag>
              </bqbiol:is>
            </rdf:Description>
          </rdf:RDF>
        </sbml:annotation>
      </species>
      <species boundaryCondition="false" constant="false" hasOnlySubstanceUnits="false" id="M_3hdeacp_c" name="(3R)-3-Hydroxydecanoyl-[acyl-carrier protein]" metaid="M_3hdeacp_c" compartment="c" fbc:charge="-1" fbc:chemicalFormula="C10H18O2X">
        <sbml:annotation xmlns:sbml="http://www.sbml.org/sbml/level3/version1/core">
          <rdf:RDF xmlns:rdf="http://www.w3.org/1999/02/22-rdf-syntax-ns#">
            <rdf:Description rdf:about="#M_3hdeacp_c">
              <bqbiol:is xmlns:bqbiol="http://biomodels.net/biology-qualifiers/">
                <rdf:Bag>
                  <rdf:li rdf:resource="http://identifiers.org/bigg.metabolite/3hdeacp"/>
                </rdf:Bag>
              </bqbiol:is>
            </rdf:Description>
          </rdf:RDF>
        </sbml:annotation>
      </species>
      <species boundaryCondition="false" constant="false" hasOnlySubstanceUnits="false" id="M_3hhacp_c" name="(R)-3-Hydroxyhexanoyl-[acp]" metaid="M_3hhacp_c" compartment="c" fbc:charge="-1" fbc:chemicalFormula="C6H10O2X">
        <sbml:annotation xmlns:sbml="http://www.sbml.org/sbml/level3/version1/core">
          <rdf:RDF xmlns:rdf="http://www.w3.org/1999/02/22-rdf-syntax-ns#">
            <rdf:Description rdf:about="#M_3hhacp_c">
              <bqbiol:is xmlns:bqbiol="http://biomodels.net/biology-qualifiers/">
                <rdf:Bag>
                  <rdf:li rdf:resource="http://identifiers.org/bigg.metabolite/3hhacp"/>
                </rdf:Bag>
              </bqbiol:is>
            </rdf:Description>
          </rdf:RDF>
        </sbml:annotation>
      </species>
      <species boundaryCondition="false" constant="false" hasOnlySubstanceUnits="false" id="M_3hocacp_c" name="(R)-3-Hydroxyoctanoyl-[acyl-carrier protein]" metaid="M_3hocacp_c" compartment="c" fbc:charge="-1" fbc:chemicalFormula="C8H14O2X">
        <sbml:annotation xmlns:sbml="http://www.sbml.org/sbml/level3/version1/core">
          <rdf:RDF xmlns:rdf="http://www.w3.org/1999/02/22-rdf-syntax-ns#">
            <rdf:Description rdf:about="#M_3hocacp_c">
              <bqbiol:is xmlns:bqbiol="http://biomodels.net/biology-qualifiers/">
                <rdf:Bag>
                  <rdf:li rdf:resource="http://identifiers.org/bigg.metabolite/3hocacp"/>
                </rdf:Bag>
              </bqbiol:is>
            </rdf:Description>
          </rdf:RDF>
        </sbml:annotation>
      </species>
      <species boundaryCondition="false" constant="false" hasOnlySubstanceUnits="false" id="M_3hocdacp_c" name="(3R)-3-Hydroxyoctadecanoyl-[acyl-carrier protein" metaid="M_3hocdacp_c" compartment="c" fbc:charge="-1" fbc:chemicalFormula="C18H34O2X">
        <sbml:annotation xmlns:sbml="http://www.sbml.org/sbml/level3/version1/core">
          <rdf:RDF xmlns:rdf="http://www.w3.org/1999/02/22-rdf-syntax-ns#">
            <rdf:Description rdf:about="#M_3hocdacp_c">
              <bqbiol:is xmlns:bqbiol="http://biomodels.net/biology-qualifiers/">
                <rdf:Bag>
                  <rdf:li rdf:resource="http://identifiers.org/bigg.metabolite/3hocdacp"/>
                </rdf:Bag>
              </bqbiol:is>
            </rdf:Description>
          </rdf:RDF>
        </sbml:annotation>
      </species>
      <species boundaryCondition="false" constant="false" hasOnlySubstanceUnits="false" id="M_3hpaacp_c" name="(3R)-3-Hydroxypalmitoyl-[acyl-carrier protein]" metaid="M_3hpaacp_c" compartment="c" fbc:charge="-1" fbc:chemicalFormula="C16H30O2X">
        <sbml:annotation xmlns:sbml="http://www.sbml.org/sbml/level3/version1/core">
          <rdf:RDF xmlns:rdf="http://www.w3.org/1999/02/22-rdf-syntax-ns#">
            <rdf:Description rdf:about="#M_3hpaacp_c">
              <bqbiol:is xmlns:bqbiol="http://biomodels.net/biology-qualifiers/">
                <rdf:Bag>
                  <rdf:li rdf:resource="http://identifiers.org/bigg.metabolite/3hpaacp"/>
                </rdf:Bag>
              </bqbiol:is>
            </rdf:Description>
          </rdf:RDF>
        </sbml:annotation>
      </species>
      <species boundaryCondition="false" constant="false" hasOnlySubstanceUnits="false" id="M_3hppnl_c" name="3-Hydroxypropanal" metaid="M_3hppnl_c" compartment="c" fbc:charge="0" fbc:chemicalFormula="C3H6O2">
        <sbml:annotation xmlns:sbml="http://www.sbml.org/sbml/level3/version1/core">
          <rdf:RDF xmlns:rdf="http://www.w3.org/1999/02/22-rdf-syntax-ns#">
            <rdf:Description rdf:about="#M_3hppnl_c">
              <bqbiol:is xmlns:bqbiol="http://biomodels.net/biology-qualifiers/">
                <rdf:Bag>
                  <rdf:li rdf:resource="http://identifiers.org/bigg.metabolite/3hppnl"/>
                  <rdf:li rdf:resource="http://identifiers.org/biocyc/META:HYDROXYPROPANAL"/>
                  <rdf:li rdf:resource="http://identifiers.org/chebi/CHEBI:11835"/>
                  <rdf:li rdf:resource="http://identifiers.org/chebi/CHEBI:1552"/>
                  <rdf:li rdf:resource="http://identifiers.org/chebi/CHEBI:17871"/>
                  <rdf:li rdf:resource="http://identifiers.org/chebi/CHEBI:20078"/>
                  <rdf:li rdf:resource="http://identifiers.org/hmdb/HMDB03453"/>
                  <rdf:li rdf:resource="http://identifiers.org/kegg.compound/C00969"/>
                  <rdf:li rdf:resource="http://identifiers.org/metanetx.chemical/MNXM1526"/>
                  <rdf:li rdf:resource="http://identifiers.org/seed.compound/cpd00714"/>
                </rdf:Bag>
              </bqbiol:is>
            </rdf:Description>
          </rdf:RDF>
        </sbml:annotation>
      </species>
      <species boundaryCondition="false" constant="false" hasOnlySubstanceUnits="false" id="M_3htdacp_c" name="(3R)-3-Hydroxytetradecanoyl-[acyl-carrier protein]" metaid="M_3htdacp_c" compartment="c" fbc:charge="-1" fbc:chemicalFormula="C14H26O2X">
        <sbml:annotation xmlns:sbml="http://www.sbml.org/sbml/level3/version1/core">
          <rdf:RDF xmlns:rdf="http://www.w3.org/1999/02/22-rdf-syntax-ns#">
            <rdf:Description rdf:about="#M_3htdacp_c">
              <bqbiol:is xmlns:bqbiol="http://biomodels.net/biology-qualifiers/">
                <rdf:Bag>
                  <rdf:li rdf:resource="http://identifiers.org/bigg.metabolite/3htdacp"/>
                </rdf:Bag>
              </bqbiol:is>
            </rdf:Description>
          </rdf:RDF>
        </sbml:annotation>
      </species>
      <species boundaryCondition="false" constant="false" hasOnlySubstanceUnits="false" id="M_3mop_c" name="(S)-3-Methyl-2-oxopentanoate" metaid="M_3mop_c" compartment="c" fbc:charge="-1" fbc:chemicalFormula="C6H9O3">
        <sbml:annotation xmlns:sbml="http://www.sbml.org/sbml/level3/version1/core">
          <rdf:RDF xmlns:rdf="http://www.w3.org/1999/02/22-rdf-syntax-ns#">
            <rdf:Description rdf:about="#M_3mop_c">
              <bqbiol:is xmlns:bqbiol="http://biomodels.net/biology-qualifiers/">
                <rdf:Bag>
                  <rdf:li rdf:resource="http://identifiers.org/bigg.metabolite/3mop"/>
                  <rdf:li rdf:resource="http://identifiers.org/biocyc/META:2-KETO-3-METHYL-VALERATE"/>
                  <rdf:li rdf:resource="http://identifiers.org/chebi/CHEBI:10888"/>
                  <rdf:li rdf:resource="http://identifiers.org/chebi/CHEBI:11049"/>
                  <rdf:li rdf:resource="http://identifiers.org/chebi/CHEBI:15614"/>
                  <rdf:li rdf:resource="http://identifiers.org/chebi/CHEBI:18567"/>
                  <rdf:li rdf:resource="http://identifiers.org/chebi/CHEBI:18568"/>
                  <rdf:li rdf:resource="http://identifiers.org/chebi/CHEBI:18755"/>
                  <rdf:li rdf:resource="http://identifiers.org/chebi/CHEBI:213"/>
                  <rdf:li rdf:resource="http://identifiers.org/chebi/CHEBI:35146"/>
                  <rdf:li rdf:resource="http://identifiers.org/chebi/CHEBI:401"/>
                  <rdf:li rdf:resource="http://identifiers.org/kegg.compound/C00671"/>
                  <rdf:li rdf:resource="http://identifiers.org/lipidmaps/LMFA01020275"/>
                  <rdf:li rdf:resource="http://identifiers.org/metanetx.chemical/MNXM439"/>
                  <rdf:li rdf:resource="http://identifiers.org/seed.compound/cpd00508"/>
                </rdf:Bag>
              </bqbiol:is>
            </rdf:Description>
          </rdf:RDF>
        </sbml:annotation>
      </species>
      <species boundaryCondition="false" constant="false" hasOnlySubstanceUnits="false" id="M_3oxddacp_c" name="3-Oxododecanoyl-[acyl-carrier protein]" metaid="M_3oxddacp_c" compartment="c" fbc:charge="-1" fbc:chemicalFormula="C12H20O2X">
        <sbml:annotation xmlns:sbml="http://www.sbml.org/sbml/level3/version1/core">
          <rdf:RDF xmlns:rdf="http://www.w3.org/1999/02/22-rdf-syntax-ns#">
            <rdf:Description rdf:about="#M_3oxddacp_c">
              <bqbiol:is xmlns:bqbiol="http://biomodels.net/biology-qualifiers/">
                <rdf:Bag>
                  <rdf:li rdf:resource="http://identifiers.org/bigg.metabolite/3oxddacp"/>
                </rdf:Bag>
              </bqbiol:is>
            </rdf:Description>
          </rdf:RDF>
        </sbml:annotation>
      </species>
      <species boundaryCondition="false" constant="false" hasOnlySubstanceUnits="false" id="M_3oxdeacp_c" name="3-Oxodecanoyl-[acyl-carrier protein]" metaid="M_3oxdeacp_c" compartment="c" fbc:charge="-1" fbc:chemicalFormula="C10H16O2X">
        <sbml:annotation xmlns:sbml="http://www.sbml.org/sbml/level3/version1/core">
          <rdf:RDF xmlns:rdf="http://www.w3.org/1999/02/22-rdf-syntax-ns#">
            <rdf:Description rdf:about="#M_3oxdeacp_c">
              <bqbiol:is xmlns:bqbiol="http://biomodels.net/biology-qualifiers/">
                <rdf:Bag>
                  <rdf:li rdf:resource="http://identifiers.org/bigg.metabolite/3oxdeacp"/>
                </rdf:Bag>
              </bqbiol:is>
            </rdf:Description>
          </rdf:RDF>
        </sbml:annotation>
      </species>
      <species boundaryCondition="false" constant="false" hasOnlySubstanceUnits="false" id="M_3oxhacp_c" name="3-Oxohexanoyl-[acyl-carrier protein]" metaid="M_3oxhacp_c" compartment="c" fbc:charge="-1" fbc:chemicalFormula="C6H8O2X">
        <sbml:annotation xmlns:sbml="http://www.sbml.org/sbml/level3/version1/core">
          <rdf:RDF xmlns:rdf="http://www.w3.org/1999/02/22-rdf-syntax-ns#">
            <rdf:Description rdf:about="#M_3oxhacp_c">
              <bqbiol:is xmlns:bqbiol="http://biomodels.net/biology-qualifiers/">
                <rdf:Bag>
                  <rdf:li rdf:resource="http://identifiers.org/bigg.metabolite/3oxhacp"/>
                </rdf:Bag>
              </bqbiol:is>
            </rdf:Description>
          </rdf:RDF>
        </sbml:annotation>
      </species>
      <species boundaryCondition="false" constant="false" hasOnlySubstanceUnits="false" id="M_3oxhdacp_c" name="3-Oxohexadecanoyl-[acp]" metaid="M_3oxhdacp_c" compartment="c" fbc:charge="-1" fbc:chemicalFormula="C16H28O2X">
        <sbml:annotation xmlns:sbml="http://www.sbml.org/sbml/level3/version1/core">
          <rdf:RDF xmlns:rdf="http://www.w3.org/1999/02/22-rdf-syntax-ns#">
            <rdf:Description rdf:about="#M_3oxhdacp_c">
              <bqbiol:is xmlns:bqbiol="http://biomodels.net/biology-qualifiers/">
                <rdf:Bag>
                  <rdf:li rdf:resource="http://identifiers.org/bigg.metabolite/3oxhdacp"/>
                </rdf:Bag>
              </bqbiol:is>
            </rdf:Description>
          </rdf:RDF>
        </sbml:annotation>
      </species>
      <species boundaryCondition="false" constant="false" hasOnlySubstanceUnits="false" id="M_3oxocacp_c" name="3-Oxooctanoyl-[acyl-carrier protein]" metaid="M_3oxocacp_c" compartment="c" fbc:charge="-1" fbc:chemicalFormula="C8H12O2X">
        <sbml:annotation xmlns:sbml="http://www.sbml.org/sbml/level3/version1/core">
          <rdf:RDF xmlns:rdf="http://www.w3.org/1999/02/22-rdf-syntax-ns#">
            <rdf:Description rdf:about="#M_3oxocacp_c">
              <bqbiol:is xmlns:bqbiol="http://biomodels.net/biology-qualifiers/">
                <rdf:Bag>
                  <rdf:li rdf:resource="http://identifiers.org/bigg.metabolite/3oxocacp"/>
                </rdf:Bag>
              </bqbiol:is>
            </rdf:Description>
          </rdf:RDF>
        </sbml:annotation>
      </species>
      <species boundaryCondition="false" constant="false" hasOnlySubstanceUnits="false" id="M_3oxocdacp_c" name="3-Oxooctadecanoyl-[acp]" metaid="M_3oxocdacp_c" compartment="c" fbc:charge="-1" fbc:chemicalFormula="C18H32O2X">
        <sbml:annotation xmlns:sbml="http://www.sbml.org/sbml/level3/version1/core">
          <rdf:RDF xmlns:rdf="http://www.w3.org/1999/02/22-rdf-syntax-ns#">
            <rdf:Description rdf:about="#M_3oxocdacp_c">
              <bqbiol:is xmlns:bqbiol="http://biomodels.net/biology-qualifiers/">
                <rdf:Bag>
                  <rdf:li rdf:resource="http://identifiers.org/bigg.metabolite/3oxocdacp"/>
                </rdf:Bag>
              </bqbiol:is>
            </rdf:Description>
          </rdf:RDF>
        </sbml:annotation>
      </species>
      <species boundaryCondition="false" constant="false" hasOnlySubstanceUnits="false" id="M_3oxtdacp_c" name="3-Oxotetradecanoyl-[acyl-carrier protein]" metaid="M_3oxtdacp_c" compartment="c" fbc:charge="-1" fbc:chemicalFormula="C14H24O2X">
        <sbml:annotation xmlns:sbml="http://www.sbml.org/sbml/level3/version1/core">
          <rdf:RDF xmlns:rdf="http://www.w3.org/1999/02/22-rdf-syntax-ns#">
            <rdf:Description rdf:about="#M_3oxtdacp_c">
              <bqbiol:is xmlns:bqbiol="http://biomodels.net/biology-qualifiers/">
                <rdf:Bag>
                  <rdf:li rdf:resource="http://identifiers.org/bigg.metabolite/3oxtdacp"/>
                </rdf:Bag>
              </bqbiol:is>
            </rdf:Description>
          </rdf:RDF>
        </sbml:annotation>
      </species>
      <species boundaryCondition="false" constant="false" hasOnlySubstanceUnits="false" id="M_3pg_c" name="3-Phospho-D-glycerate" metaid="M_3pg_c" compartment="c" fbc:charge="-3" fbc:chemicalFormula="C3H4O7P">
        <sbml:annotation xmlns:sbml="http://www.sbml.org/sbml/level3/version1/core">
          <rdf:RDF xmlns:rdf="http://www.w3.org/1999/02/22-rdf-syntax-ns#">
            <rdf:Description rdf:about="#M_3pg_c">
              <bqbiol:is xmlns:bqbiol="http://biomodels.net/biology-qualifiers/">
                <rdf:Bag>
                  <rdf:li rdf:resource="http://identifiers.org/bigg.metabolite/3pg"/>
                  <rdf:li rdf:resource="http://identifiers.org/biocyc/META:G3P"/>
                  <rdf:li rdf:resource="http://identifiers.org/chebi/CHEBI:11879"/>
                  <rdf:li rdf:resource="http://identifiers.org/chebi/CHEBI:11880"/>
                  <rdf:li rdf:resource="http://identifiers.org/chebi/CHEBI:12987"/>
                  <rdf:li rdf:resource="http://identifiers.org/chebi/CHEBI:1657"/>
                  <rdf:li rdf:resource="http://identifiers.org/chebi/CHEBI:17794"/>
                  <rdf:li rdf:resource="http://identifiers.org/chebi/CHEBI:21029"/>
                  <rdf:li rdf:resource="http://identifiers.org/chebi/CHEBI:58272"/>
                  <rdf:li rdf:resource="http://identifiers.org/kegg.compound/C00197"/>
                  <rdf:li rdf:resource="http://identifiers.org/metanetx.chemical/MNXM126"/>
                  <rdf:li rdf:resource="http://identifiers.org/seed.compound/cpd00169"/>
                </rdf:Bag>
              </bqbiol:is>
            </rdf:Description>
          </rdf:RDF>
        </sbml:annotation>
      </species>
      <species boundaryCondition="false" constant="false" hasOnlySubstanceUnits="false" id="M_4abut_c" name="4-Aminobutanoate" metaid="M_4abut_c" compartment="c" fbc:charge="0" fbc:chemicalFormula="C4H9NO2">
        <sbml:annotation xmlns:sbml="http://www.sbml.org/sbml/level3/version1/core">
          <rdf:RDF xmlns:rdf="http://www.w3.org/1999/02/22-rdf-syntax-ns#">
            <rdf:Description rdf:about="#M_4abut_c">
              <bqbiol:is xmlns:bqbiol="http://biomodels.net/biology-qualifiers/">
                <rdf:Bag>
                  <rdf:li rdf:resource="http://identifiers.org/bigg.metabolite/4abut"/>
                  <rdf:li rdf:resource="http://identifiers.org/biocyc/META:4-AMINO-BUTYRATE"/>
                  <rdf:li rdf:resource="http://identifiers.org/chebi/CHEBI:11961"/>
                  <rdf:li rdf:resource="http://identifiers.org/chebi/CHEBI:16865"/>
                  <rdf:li rdf:resource="http://identifiers.org/chebi/CHEBI:1786"/>
                  <rdf:li rdf:resource="http://identifiers.org/chebi/CHEBI:193777"/>
                  <rdf:li rdf:resource="http://identifiers.org/chebi/CHEBI:20317"/>
                  <rdf:li rdf:resource="http://identifiers.org/chebi/CHEBI:20318"/>
                  <rdf:li rdf:resource="http://identifiers.org/chebi/CHEBI:30566"/>
                  <rdf:li rdf:resource="http://identifiers.org/chebi/CHEBI:40483"/>
                  <rdf:li rdf:resource="http://identifiers.org/chebi/CHEBI:59888"/>
                  <rdf:li rdf:resource="http://identifiers.org/hmdb/HMDB00112"/>
                  <rdf:li rdf:resource="http://identifiers.org/kegg.compound/C00334"/>
                  <rdf:li rdf:resource="http://identifiers.org/kegg.drug/D00058"/>
                  <rdf:li rdf:resource="http://identifiers.org/lipidmaps/LMFA01100039"/>
                  <rdf:li rdf:resource="http://identifiers.org/metanetx.chemical/MNXM192"/>
                  <rdf:li rdf:resource="http://identifiers.org/seed.compound/cpd00281"/>
                </rdf:Bag>
              </bqbiol:is>
            </rdf:Description>
          </rdf:RDF>
        </sbml:annotation>
      </species>
      <species boundaryCondition="false" constant="false" hasOnlySubstanceUnits="false" id="M_4abz_c" name="4-Aminobenzoate" metaid="M_4abz_c" compartment="c" fbc:charge="-1" fbc:chemicalFormula="C7H6NO2">
        <sbml:annotation xmlns:sbml="http://www.sbml.org/sbml/level3/version1/core">
          <rdf:RDF xmlns:rdf="http://www.w3.org/1999/02/22-rdf-syntax-ns#">
            <rdf:Description rdf:about="#M_4abz_c">
              <bqbiol:is xmlns:bqbiol="http://biomodels.net/biology-qualifiers/">
                <rdf:Bag>
                  <rdf:li rdf:resource="http://identifiers.org/bigg.metabolite/4abz"/>
                  <rdf:li rdf:resource="http://identifiers.org/biocyc/META:P-AMINO-BENZOATE"/>
                  <rdf:li rdf:resource="http://identifiers.org/chebi/CHEBI:113372"/>
                  <rdf:li rdf:resource="http://identifiers.org/chebi/CHEBI:11959"/>
                  <rdf:li rdf:resource="http://identifiers.org/chebi/CHEBI:1783"/>
                  <rdf:li rdf:resource="http://identifiers.org/chebi/CHEBI:17836"/>
                  <rdf:li rdf:resource="http://identifiers.org/chebi/CHEBI:20314"/>
                  <rdf:li rdf:resource="http://identifiers.org/chebi/CHEBI:20315"/>
                  <rdf:li rdf:resource="http://identifiers.org/chebi/CHEBI:30753"/>
                  <rdf:li rdf:resource="http://identifiers.org/chebi/CHEBI:44778"/>
                  <rdf:li rdf:resource="http://identifiers.org/kegg.compound/C00568"/>
                  <rdf:li rdf:resource="http://identifiers.org/kegg.drug/D02456"/>
                  <rdf:li rdf:resource="http://identifiers.org/metanetx.chemical/MNXM421"/>
                  <rdf:li rdf:resource="http://identifiers.org/seed.compound/cpd00443"/>
                </rdf:Bag>
              </bqbiol:is>
            </rdf:Description>
          </rdf:RDF>
        </sbml:annotation>
      </species>
      <species boundaryCondition="false" constant="false" hasOnlySubstanceUnits="false" id="M_4abz_e" name="4-Aminobenzoate" metaid="M_4abz_e" compartment="e" fbc:charge="-1" fbc:chemicalFormula="C7H6NO2">
        <sbml:annotation xmlns:sbml="http://www.sbml.org/sbml/level3/version1/core">
          <rdf:RDF xmlns:rdf="http://www.w3.org/1999/02/22-rdf-syntax-ns#">
            <rdf:Description rdf:about="#M_4abz_e">
              <bqbiol:is xmlns:bqbiol="http://biomodels.net/biology-qualifiers/">
                <rdf:Bag>
                  <rdf:li rdf:resource="http://identifiers.org/bigg.metabolite/4abz"/>
                  <rdf:li rdf:resource="http://identifiers.org/biocyc/META:P-AMINO-BENZOATE"/>
                  <rdf:li rdf:resource="http://identifiers.org/chebi/CHEBI:113372"/>
                  <rdf:li rdf:resource="http://identifiers.org/chebi/CHEBI:11959"/>
                  <rdf:li rdf:resource="http://identifiers.org/chebi/CHEBI:1783"/>
                  <rdf:li rdf:resource="http://identifiers.org/chebi/CHEBI:17836"/>
                  <rdf:li rdf:resource="http://identifiers.org/chebi/CHEBI:20314"/>
                  <rdf:li rdf:resource="http://identifiers.org/chebi/CHEBI:20315"/>
                  <rdf:li rdf:resource="http://identifiers.org/chebi/CHEBI:30753"/>
                  <rdf:li rdf:resource="http://identifiers.org/chebi/CHEBI:44778"/>
                  <rdf:li rdf:resource="http://identifiers.org/kegg.compound/C00568"/>
                  <rdf:li rdf:resource="http://identifiers.org/kegg.drug/D02456"/>
                  <rdf:li rdf:resource="http://identifiers.org/metanetx.chemical/MNXM421"/>
                  <rdf:li rdf:resource="http://identifiers.org/seed.compound/cpd00443"/>
                </rdf:Bag>
              </bqbiol:is>
            </rdf:Description>
          </rdf:RDF>
        </sbml:annotation>
      </species>
      <species boundaryCondition="false" constant="false" hasOnlySubstanceUnits="false" id="M_4ahmmp_c" name="4-Amino-5-hydroxymethyl-2-methylpyrimidine" metaid="M_4ahmmp_c" compartment="c" fbc:charge="0" fbc:chemicalFormula="C6H9N3O">
        <sbml:annotation xmlns:sbml="http://www.sbml.org/sbml/level3/version1/core">
          <rdf:RDF xmlns:rdf="http://www.w3.org/1999/02/22-rdf-syntax-ns#">
            <rdf:Description rdf:about="#M_4ahmmp_c">
              <bqbiol:is xmlns:bqbiol="http://biomodels.net/biology-qualifiers/">
                <rdf:Bag>
                  <rdf:li rdf:resource="http://identifiers.org/bigg.metabolite/4ahmmp"/>
                  <rdf:li rdf:resource="http://identifiers.org/biocyc/META:HMP"/>
                  <rdf:li rdf:resource="http://identifiers.org/chebi/CHEBI:11957"/>
                  <rdf:li rdf:resource="http://identifiers.org/chebi/CHEBI:16892"/>
                  <rdf:li rdf:resource="http://identifiers.org/chebi/CHEBI:1781"/>
                  <rdf:li rdf:resource="http://identifiers.org/chebi/CHEBI:20312"/>
                  <rdf:li rdf:resource="http://identifiers.org/chebi/CHEBI:43206"/>
                  <rdf:li rdf:resource="http://identifiers.org/kegg.compound/C01279"/>
                  <rdf:li rdf:resource="http://identifiers.org/metanetx.chemical/MNXM874"/>
                  <rdf:li rdf:resource="http://identifiers.org/seed.compound/cpd00939"/>
                </rdf:Bag>
              </bqbiol:is>
            </rdf:Description>
          </rdf:RDF>
        </sbml:annotation>
      </species>
      <species boundaryCondition="false" constant="false" hasOnlySubstanceUnits="false" id="M_4ahmmp_e" name="4-Amino-5-hydroxymethyl-2-methylpyrimidine" metaid="M_4ahmmp_e" compartment="e" fbc:charge="0" fbc:chemicalFormula="C6H9N3O">
        <sbml:annotation xmlns:sbml="http://www.sbml.org/sbml/level3/version1/core">
          <rdf:RDF xmlns:rdf="http://www.w3.org/1999/02/22-rdf-syntax-ns#">
            <rdf:Description rdf:about="#M_4ahmmp_e">
              <bqbiol:is xmlns:bqbiol="http://biomodels.net/biology-qualifiers/">
                <rdf:Bag>
                  <rdf:li rdf:resource="http://identifiers.org/bigg.metabolite/4ahmmp"/>
                  <rdf:li rdf:resource="http://identifiers.org/biocyc/META:HMP"/>
                  <rdf:li rdf:resource="http://identifiers.org/chebi/CHEBI:11957"/>
                  <rdf:li rdf:resource="http://identifiers.org/chebi/CHEBI:16892"/>
                  <rdf:li rdf:resource="http://identifiers.org/chebi/CHEBI:1781"/>
                  <rdf:li rdf:resource="http://identifiers.org/chebi/CHEBI:20312"/>
                  <rdf:li rdf:resource="http://identifiers.org/chebi/CHEBI:43206"/>
                  <rdf:li rdf:resource="http://identifiers.org/kegg.compound/C01279"/>
                  <rdf:li rdf:resource="http://identifiers.org/metanetx.chemical/MNXM874"/>
                  <rdf:li rdf:resource="http://identifiers.org/seed.compound/cpd00939"/>
                </rdf:Bag>
              </bqbiol:is>
            </rdf:Description>
          </rdf:RDF>
        </sbml:annotation>
      </species>
      <species boundaryCondition="false" constant="false" hasOnlySubstanceUnits="false" id="M_4ampm_c" name="4-Amino-2-methyl-5-phosphomethylpyrimidine" metaid="M_4ampm_c" compartment="c" fbc:charge="-2" fbc:chemicalFormula="C6H8N3O4P">
        <sbml:annotation xmlns:sbml="http://www.sbml.org/sbml/level3/version1/core">
          <rdf:RDF xmlns:rdf="http://www.w3.org/1999/02/22-rdf-syntax-ns#">
            <rdf:Description rdf:about="#M_4ampm_c">
              <bqbiol:is xmlns:bqbiol="http://biomodels.net/biology-qualifiers/">
                <rdf:Bag>
                  <rdf:li rdf:resource="http://identifiers.org/bigg.metabolite/4ampm"/>
                  <rdf:li rdf:resource="http://identifiers.org/biocyc/META:AMINO-HYDROXYMETHYL-METHYL-PYR-P"/>
                  <rdf:li rdf:resource="http://identifiers.org/chebi/CHEBI:11954"/>
                  <rdf:li rdf:resource="http://identifiers.org/chebi/CHEBI:11958"/>
                  <rdf:li rdf:resource="http://identifiers.org/chebi/CHEBI:1779"/>
                  <rdf:li rdf:resource="http://identifiers.org/chebi/CHEBI:18032"/>
                  <rdf:li rdf:resource="http://identifiers.org/chebi/CHEBI:20309"/>
                  <rdf:li rdf:resource="http://identifiers.org/chebi/CHEBI:44219"/>
                  <rdf:li rdf:resource="http://identifiers.org/chebi/CHEBI:58354"/>
                  <rdf:li rdf:resource="http://identifiers.org/kegg.compound/C04556"/>
                  <rdf:li rdf:resource="http://identifiers.org/metanetx.chemical/MNXM790"/>
                  <rdf:li rdf:resource="http://identifiers.org/seed.compound/cpd02775"/>
                </rdf:Bag>
              </bqbiol:is>
            </rdf:Description>
          </rdf:RDF>
        </sbml:annotation>
      </species>
      <species boundaryCondition="false" constant="false" hasOnlySubstanceUnits="false" id="M_4c2me_c" name="4-(cytidine 5'-diphospho)-2-C-methyl-D-erythritol" metaid="M_4c2me_c" compartment="c" fbc:charge="-2" fbc:chemicalFormula="C14H23N3O14P2">
        <sbml:annotation xmlns:sbml="http://www.sbml.org/sbml/level3/version1/core">
          <rdf:RDF xmlns:rdf="http://www.w3.org/1999/02/22-rdf-syntax-ns#">
            <rdf:Description rdf:about="#M_4c2me_c">
              <bqbiol:is xmlns:bqbiol="http://biomodels.net/biology-qualifiers/">
                <rdf:Bag>
                  <rdf:li rdf:resource="http://identifiers.org/bigg.metabolite/4c2me"/>
                  <rdf:li rdf:resource="http://identifiers.org/biocyc/META:4-CYTIDINE-5-DIPHOSPHO-2-C"/>
                  <rdf:li rdf:resource="http://identifiers.org/chebi/CHEBI:11938"/>
                  <rdf:li rdf:resource="http://identifiers.org/chebi/CHEBI:16578"/>
                  <rdf:li rdf:resource="http://identifiers.org/chebi/CHEBI:1770"/>
                  <rdf:li rdf:resource="http://identifiers.org/chebi/CHEBI:57823"/>
                  <rdf:li rdf:resource="http://identifiers.org/kegg.compound/C11435"/>
                  <rdf:li rdf:resource="http://identifiers.org/metanetx.chemical/MNXM1642"/>
                  <rdf:li rdf:resource="http://identifiers.org/seed.compound/cpd08287"/>
                </rdf:Bag>
              </bqbiol:is>
            </rdf:Description>
          </rdf:RDF>
        </sbml:annotation>
      </species>
      <species boundaryCondition="false" constant="false" hasOnlySubstanceUnits="false" id="M_4h2oxg_c" name="D-4-Hydroxy-2-oxoglutarate" metaid="M_4h2oxg_c" compartment="c" fbc:charge="-2" fbc:chemicalFormula="C5H4O6">
        <sbml:annotation xmlns:sbml="http://www.sbml.org/sbml/level3/version1/core">
          <rdf:RDF xmlns:rdf="http://www.w3.org/1999/02/22-rdf-syntax-ns#">
            <rdf:Description rdf:about="#M_4h2oxg_c">
              <bqbiol:is xmlns:bqbiol="http://biomodels.net/biology-qualifiers/">
                <rdf:Bag>
                  <rdf:li rdf:resource="http://identifiers.org/bigg.metabolite/4h2oxg"/>
                </rdf:Bag>
              </bqbiol:is>
            </rdf:Description>
          </rdf:RDF>
        </sbml:annotation>
      </species>
      <species boundaryCondition="false" constant="false" hasOnlySubstanceUnits="false" id="M_4hba_c" name="4-Hydroxy-benzyl alcohol" compartment="c" fbc:charge="0" fbc:chemicalFormula="C7H8O2"/>
      <species boundaryCondition="false" constant="false" hasOnlySubstanceUnits="false" id="M_4hglu_c" name="4-Hydroxy-L-glutamate" metaid="M_4hglu_c" compartment="c" fbc:charge="-1" fbc:chemicalFormula="C5H8NO5">
        <sbml:annotation xmlns:sbml="http://www.sbml.org/sbml/level3/version1/core">
          <rdf:RDF xmlns:rdf="http://www.w3.org/1999/02/22-rdf-syntax-ns#">
            <rdf:Description rdf:about="#M_4hglu_c">
              <bqbiol:is xmlns:bqbiol="http://biomodels.net/biology-qualifiers/">
                <rdf:Bag>
                  <rdf:li rdf:resource="http://identifiers.org/bigg.metabolite/4hglu"/>
                  <rdf:li rdf:resource="http://identifiers.org/chebi/CHEBI:11998"/>
                  <rdf:li rdf:resource="http://identifiers.org/chebi/CHEBI:16338"/>
                  <rdf:li rdf:resource="http://identifiers.org/chebi/CHEBI:1851"/>
                  <rdf:li rdf:resource="http://identifiers.org/chebi/CHEBI:20389"/>
                  <rdf:li rdf:resource="http://identifiers.org/chebi/CHEBI:20390"/>
                  <rdf:li rdf:resource="http://identifiers.org/chebi/CHEBI:32811"/>
                  <rdf:li rdf:resource="http://identifiers.org/chebi/CHEBI:32812"/>
                  <rdf:li rdf:resource="http://identifiers.org/hmdb/HMDB01344"/>
                  <rdf:li rdf:resource="http://identifiers.org/hmdb/HMDB02273"/>
                  <rdf:li rdf:resource="http://identifiers.org/kegg.compound/C03079"/>
                  <rdf:li rdf:resource="http://identifiers.org/metanetx.chemical/MNXM2489"/>
                  <rdf:li rdf:resource="http://identifiers.org/seed.compound/cpd01974"/>
                </rdf:Bag>
              </bqbiol:is>
            </rdf:Description>
          </rdf:RDF>
        </sbml:annotation>
      </species>
      <species boundaryCondition="false" constant="false" hasOnlySubstanceUnits="false" id="M_4mhetz_c" name="4-Methyl-5-(2-hydroxyethyl)-thiazole" metaid="M_4mhetz_c" compartment="c" fbc:charge="0" fbc:chemicalFormula="C6H9NOS">
        <sbml:annotation xmlns:sbml="http://www.sbml.org/sbml/level3/version1/core">
          <rdf:RDF xmlns:rdf="http://www.w3.org/1999/02/22-rdf-syntax-ns#">
            <rdf:Description rdf:about="#M_4mhetz_c">
              <bqbiol:is xmlns:bqbiol="http://biomodels.net/biology-qualifiers/">
                <rdf:Bag>
                  <rdf:li rdf:resource="http://identifiers.org/bigg.metabolite/4mhetz"/>
                  <rdf:li rdf:resource="http://identifiers.org/biocyc/META:THZ"/>
                  <rdf:li rdf:resource="http://identifiers.org/chebi/CHEBI:12021"/>
                  <rdf:li rdf:resource="http://identifiers.org/chebi/CHEBI:12022"/>
                  <rdf:li rdf:resource="http://identifiers.org/chebi/CHEBI:12086"/>
                  <rdf:li rdf:resource="http://identifiers.org/chebi/CHEBI:17957"/>
                  <rdf:li rdf:resource="http://identifiers.org/chebi/CHEBI:2011"/>
                  <rdf:li rdf:resource="http://identifiers.org/chebi/CHEBI:20522"/>
                  <rdf:li rdf:resource="http://identifiers.org/chebi/CHEBI:46320"/>
                  <rdf:li rdf:resource="http://identifiers.org/hmdb/HMDB32985"/>
                  <rdf:li rdf:resource="http://identifiers.org/kegg.compound/C04294"/>
                  <rdf:li rdf:resource="http://identifiers.org/metanetx.chemical/MNXM962"/>
                  <rdf:li rdf:resource="http://identifiers.org/seed.compound/cpd02636"/>
                </rdf:Bag>
              </bqbiol:is>
            </rdf:Description>
          </rdf:RDF>
        </sbml:annotation>
      </species>
      <species boundaryCondition="false" constant="false" hasOnlySubstanceUnits="false" id="M_4mop_c" name="4-Methyl-2-oxopentanoate" metaid="M_4mop_c" compartment="c" fbc:charge="-1" fbc:chemicalFormula="C6H9O3">
        <sbml:annotation xmlns:sbml="http://www.sbml.org/sbml/level3/version1/core">
          <rdf:RDF xmlns:rdf="http://www.w3.org/1999/02/22-rdf-syntax-ns#">
            <rdf:Description rdf:about="#M_4mop_c">
              <bqbiol:is xmlns:bqbiol="http://biomodels.net/biology-qualifiers/">
                <rdf:Bag>
                  <rdf:li rdf:resource="http://identifiers.org/bigg.metabolite/4mop"/>
                  <rdf:li rdf:resource="http://identifiers.org/biocyc/META:2K-4CH3-PENTANOATE"/>
                  <rdf:li rdf:resource="http://identifiers.org/chebi/CHEBI:12020"/>
                  <rdf:li rdf:resource="http://identifiers.org/chebi/CHEBI:17865"/>
                  <rdf:li rdf:resource="http://identifiers.org/chebi/CHEBI:1891"/>
                  <rdf:li rdf:resource="http://identifiers.org/chebi/CHEBI:20438"/>
                  <rdf:li rdf:resource="http://identifiers.org/chebi/CHEBI:41619"/>
                  <rdf:li rdf:resource="http://identifiers.org/chebi/CHEBI:48430"/>
                  <rdf:li rdf:resource="http://identifiers.org/kegg.compound/C00233"/>
                  <rdf:li rdf:resource="http://identifiers.org/metanetx.chemical/MNXM404"/>
                  <rdf:li rdf:resource="http://identifiers.org/seed.compound/cpd00200"/>
                </rdf:Bag>
              </bqbiol:is>
            </rdf:Description>
          </rdf:RDF>
        </sbml:annotation>
      </species>
      <species boundaryCondition="false" constant="false" hasOnlySubstanceUnits="false" id="M_4mpetz_c" name="4-Methyl-5-(2-phosphoethyl)-thiazole" metaid="M_4mpetz_c" compartment="c" fbc:charge="-2" fbc:chemicalFormula="C6H8NO4PS">
        <sbml:annotation xmlns:sbml="http://www.sbml.org/sbml/level3/version1/core">
          <rdf:RDF xmlns:rdf="http://www.w3.org/1999/02/22-rdf-syntax-ns#">
            <rdf:Description rdf:about="#M_4mpetz_c">
              <bqbiol:is xmlns:bqbiol="http://biomodels.net/biology-qualifiers/">
                <rdf:Bag>
                  <rdf:li rdf:resource="http://identifiers.org/bigg.metabolite/4mpetz"/>
                  <rdf:li rdf:resource="http://identifiers.org/biocyc/META:THZ-P"/>
                  <rdf:li rdf:resource="http://identifiers.org/chebi/CHEBI:12023"/>
                  <rdf:li rdf:resource="http://identifiers.org/chebi/CHEBI:12024"/>
                  <rdf:li rdf:resource="http://identifiers.org/chebi/CHEBI:17857"/>
                  <rdf:li rdf:resource="http://identifiers.org/chebi/CHEBI:1892"/>
                  <rdf:li rdf:resource="http://identifiers.org/chebi/CHEBI:20439"/>
                  <rdf:li rdf:resource="http://identifiers.org/chebi/CHEBI:30638"/>
                  <rdf:li rdf:resource="http://identifiers.org/chebi/CHEBI:46182"/>
                  <rdf:li rdf:resource="http://identifiers.org/chebi/CHEBI:58296"/>
                  <rdf:li rdf:resource="http://identifiers.org/kegg.compound/C04327"/>
                  <rdf:li rdf:resource="http://identifiers.org/metanetx.chemical/MNXM960"/>
                  <rdf:li rdf:resource="http://identifiers.org/seed.compound/cpd02654"/>
                </rdf:Bag>
              </bqbiol:is>
            </rdf:Description>
          </rdf:RDF>
        </sbml:annotation>
      </species>
      <species boundaryCondition="false" constant="false" hasOnlySubstanceUnits="false" id="M_4pasp_c" name="4-Phospho-L-aspartate" metaid="M_4pasp_c" compartment="c" fbc:charge="-2" fbc:chemicalFormula="C4H6NO7P">
        <sbml:annotation xmlns:sbml="http://www.sbml.org/sbml/level3/version1/core">
          <rdf:RDF xmlns:rdf="http://www.w3.org/1999/02/22-rdf-syntax-ns#">
            <rdf:Description rdf:about="#M_4pasp_c">
              <bqbiol:is xmlns:bqbiol="http://biomodels.net/biology-qualifiers/">
                <rdf:Bag>
                  <rdf:li rdf:resource="http://identifiers.org/bigg.metabolite/4pasp"/>
                  <rdf:li rdf:resource="http://identifiers.org/biocyc/META:L-BETA-ASPARTYL-P"/>
                  <rdf:li rdf:resource="http://identifiers.org/chebi/CHEBI:12042"/>
                  <rdf:li rdf:resource="http://identifiers.org/chebi/CHEBI:13062"/>
                  <rdf:li rdf:resource="http://identifiers.org/chebi/CHEBI:15836"/>
                  <rdf:li rdf:resource="http://identifiers.org/chebi/CHEBI:1925"/>
                  <rdf:li rdf:resource="http://identifiers.org/chebi/CHEBI:20471"/>
                  <rdf:li rdf:resource="http://identifiers.org/chebi/CHEBI:20472"/>
                  <rdf:li rdf:resource="http://identifiers.org/chebi/CHEBI:21246"/>
                  <rdf:li rdf:resource="http://identifiers.org/chebi/CHEBI:30407"/>
                  <rdf:li rdf:resource="http://identifiers.org/chebi/CHEBI:57535"/>
                  <rdf:li rdf:resource="http://identifiers.org/hmdb/HMDB12250"/>
                  <rdf:li rdf:resource="http://identifiers.org/kegg.compound/C03082"/>
                  <rdf:li rdf:resource="http://identifiers.org/metanetx.chemical/MNXM1177"/>
                  <rdf:li rdf:resource="http://identifiers.org/seed.compound/cpd01977"/>
                </rdf:Bag>
              </bqbiol:is>
            </rdf:Description>
          </rdf:RDF>
        </sbml:annotation>
      </species>
      <species boundaryCondition="false" constant="false" hasOnlySubstanceUnits="false" id="M_4ppan_c" name="D-4'-Phosphopantothenate" metaid="M_4ppan_c" compartment="c" fbc:charge="-3" fbc:chemicalFormula="C9H15NO8P">
        <sbml:annotation xmlns:sbml="http://www.sbml.org/sbml/level3/version1/core">
          <rdf:RDF xmlns:rdf="http://www.w3.org/1999/02/22-rdf-syntax-ns#">
            <rdf:Description rdf:about="#M_4ppan_c">
              <bqbiol:is xmlns:bqbiol="http://biomodels.net/biology-qualifiers/">
                <rdf:Bag>
                  <rdf:li rdf:resource="http://identifiers.org/bigg.metabolite/4ppan"/>
                  <rdf:li rdf:resource="http://identifiers.org/biocyc/META:4-P-PANTOTHENATE"/>
                  <rdf:li rdf:resource="http://identifiers.org/chebi/CHEBI:10986"/>
                  <rdf:li rdf:resource="http://identifiers.org/chebi/CHEBI:12886"/>
                  <rdf:li rdf:resource="http://identifiers.org/chebi/CHEBI:15905"/>
                  <rdf:li rdf:resource="http://identifiers.org/chebi/CHEBI:18702"/>
                  <rdf:li rdf:resource="http://identifiers.org/chebi/CHEBI:20891"/>
                  <rdf:li rdf:resource="http://identifiers.org/chebi/CHEBI:4082"/>
                  <rdf:li rdf:resource="http://identifiers.org/hmdb/HMDB01016"/>
                  <rdf:li rdf:resource="http://identifiers.org/hmdb/HMDB62700"/>
                  <rdf:li rdf:resource="http://identifiers.org/kegg.compound/C03492"/>
                  <rdf:li rdf:resource="http://identifiers.org/metanetx.chemical/MNXM415"/>
                  <rdf:li rdf:resource="http://identifiers.org/seed.compound/cpd02201"/>
                </rdf:Bag>
              </bqbiol:is>
            </rdf:Description>
          </rdf:RDF>
        </sbml:annotation>
      </species>
      <species boundaryCondition="false" constant="false" hasOnlySubstanceUnits="false" id="M_4ppcys_c" name="N-((R)-4-Phosphopantothenoyl)-L-cysteine" metaid="M_4ppcys_c" compartment="c" fbc:charge="-3" fbc:chemicalFormula="C12H20N2O9PS">
        <sbml:annotation xmlns:sbml="http://www.sbml.org/sbml/level3/version1/core">
          <rdf:RDF xmlns:rdf="http://www.w3.org/1999/02/22-rdf-syntax-ns#">
            <rdf:Description rdf:about="#M_4ppcys_c">
              <bqbiol:is xmlns:bqbiol="http://biomodels.net/biology-qualifiers/">
                <rdf:Bag>
                  <rdf:li rdf:resource="http://identifiers.org/bigg.metabolite/4ppcys"/>
                  <rdf:li rdf:resource="http://identifiers.org/biocyc/META:R-4-PHOSPHOPANTOTHENOYL-L-CYSTEINE"/>
                  <rdf:li rdf:resource="http://identifiers.org/chebi/CHEBI:10987"/>
                  <rdf:li rdf:resource="http://identifiers.org/chebi/CHEBI:12438"/>
                  <rdf:li rdf:resource="http://identifiers.org/chebi/CHEBI:15769"/>
                  <rdf:li rdf:resource="http://identifiers.org/chebi/CHEBI:21461"/>
                  <rdf:li rdf:resource="http://identifiers.org/chebi/CHEBI:328"/>
                  <rdf:li rdf:resource="http://identifiers.org/chebi/CHEBI:57507"/>
                  <rdf:li rdf:resource="http://identifiers.org/chebi/CHEBI:59458"/>
                  <rdf:li rdf:resource="http://identifiers.org/kegg.compound/C04352"/>
                  <rdf:li rdf:resource="http://identifiers.org/metanetx.chemical/MNXM483"/>
                  <rdf:li rdf:resource="http://identifiers.org/seed.compound/cpd02666"/>
                </rdf:Bag>
              </bqbiol:is>
            </rdf:Description>
          </rdf:RDF>
        </sbml:annotation>
      </species>
      <species boundaryCondition="false" constant="false" hasOnlySubstanceUnits="false" id="M_4r5au_c" name="4-(1-D-Ribitylamino)-5-aminouracil" metaid="M_4r5au_c" compartment="c" fbc:charge="0" fbc:chemicalFormula="C9H16N4O6">
        <sbml:annotation xmlns:sbml="http://www.sbml.org/sbml/level3/version1/core">
          <rdf:RDF xmlns:rdf="http://www.w3.org/1999/02/22-rdf-syntax-ns#">
            <rdf:Description rdf:about="#M_4r5au_c">
              <bqbiol:is xmlns:bqbiol="http://biomodels.net/biology-qualifiers/">
                <rdf:Bag>
                  <rdf:li rdf:resource="http://identifiers.org/bigg.metabolite/4r5au"/>
                  <rdf:li rdf:resource="http://identifiers.org/biocyc/META:AMINO-RIBOSYLAMINO-1H-3H-PYR-DIONE"/>
                  <rdf:li rdf:resource="http://identifiers.org/chebi/CHEBI:11929"/>
                  <rdf:li rdf:resource="http://identifiers.org/chebi/CHEBI:15934"/>
                  <rdf:li rdf:resource="http://identifiers.org/chebi/CHEBI:1761"/>
                  <rdf:li rdf:resource="http://identifiers.org/chebi/CHEBI:20283"/>
                  <rdf:li rdf:resource="http://identifiers.org/chebi/CHEBI:52403"/>
                  <rdf:li rdf:resource="http://identifiers.org/chebi/CHEBI:57573"/>
                  <rdf:li rdf:resource="http://identifiers.org/kegg.compound/C04732"/>
                  <rdf:li rdf:resource="http://identifiers.org/metanetx.chemical/MNXM791"/>
                  <rdf:li rdf:resource="http://identifiers.org/seed.compound/cpd02882"/>
                  <rdf:li rdf:resource="http://identifiers.org/seed.compound/cpd29668"/>
                </rdf:Bag>
              </bqbiol:is>
            </rdf:Description>
          </rdf:RDF>
        </sbml:annotation>
      </species>
      <species boundaryCondition="false" constant="false" hasOnlySubstanceUnits="false" id="M_56dura_c" name="5,6-dihydrouracil" metaid="M_56dura_c" compartment="c" fbc:charge="0" fbc:chemicalFormula="C4H6N2O2">
        <sbml:annotation xmlns:sbml="http://www.sbml.org/sbml/level3/version1/core">
          <rdf:RDF xmlns:rdf="http://www.w3.org/1999/02/22-rdf-syntax-ns#">
            <rdf:Description rdf:about="#M_56dura_c">
              <bqbiol:is xmlns:bqbiol="http://biomodels.net/biology-qualifiers/">
                <rdf:Bag>
                  <rdf:li rdf:resource="http://identifiers.org/bigg.metabolite/56dura"/>
                  <rdf:li rdf:resource="http://identifiers.org/biocyc/META:DI-H-URACIL"/>
                  <rdf:li rdf:resource="http://identifiers.org/chebi/CHEBI:12078"/>
                  <rdf:li rdf:resource="http://identifiers.org/chebi/CHEBI:15901"/>
                  <rdf:li rdf:resource="http://identifiers.org/chebi/CHEBI:19360"/>
                  <rdf:li rdf:resource="http://identifiers.org/chebi/CHEBI:1999"/>
                  <rdf:li rdf:resource="http://identifiers.org/chebi/CHEBI:20511"/>
                  <rdf:li rdf:resource="http://identifiers.org/chebi/CHEBI:28622"/>
                  <rdf:li rdf:resource="http://identifiers.org/chebi/CHEBI:42107"/>
                  <rdf:li rdf:resource="http://identifiers.org/chebi/CHEBI:921"/>
                  <rdf:li rdf:resource="http://identifiers.org/hmdb/HMDB00076"/>
                  <rdf:li rdf:resource="http://identifiers.org/kegg.compound/C00429"/>
                  <rdf:li rdf:resource="http://identifiers.org/metanetx.chemical/MNXM506"/>
                  <rdf:li rdf:resource="http://identifiers.org/seed.compound/cpd00337"/>
                </rdf:Bag>
              </bqbiol:is>
            </rdf:Description>
          </rdf:RDF>
        </sbml:annotation>
      </species>
      <species boundaryCondition="false" constant="false" hasOnlySubstanceUnits="false" id="M_5aizc_c" name="5-amino-1-(5-phospho-D-ribosyl)imidazole-4-carboxylate" metaid="M_5aizc_c" compartment="c" fbc:charge="-3" fbc:chemicalFormula="C9H11N3O9P">
        <sbml:annotation xmlns:sbml="http://www.sbml.org/sbml/level3/version1/core">
          <rdf:RDF xmlns:rdf="http://www.w3.org/1999/02/22-rdf-syntax-ns#">
            <rdf:Description rdf:about="#M_5aizc_c">
              <bqbiol:is xmlns:bqbiol="http://biomodels.net/biology-qualifiers/">
                <rdf:Bag>
                  <rdf:li rdf:resource="http://identifiers.org/bigg.metabolite/5aizc"/>
                  <rdf:li rdf:resource="http://identifiers.org/biocyc/META:PHOSPHORIBOSYL-CARBOXY-AMINOIMIDAZOLE"/>
                  <rdf:li rdf:resource="http://identifiers.org/chebi/CHEBI:12103"/>
                  <rdf:li rdf:resource="http://identifiers.org/chebi/CHEBI:18968"/>
                  <rdf:li rdf:resource="http://identifiers.org/chebi/CHEBI:28413"/>
                  <rdf:li rdf:resource="http://identifiers.org/chebi/CHEBI:41336"/>
                  <rdf:li rdf:resource="http://identifiers.org/chebi/CHEBI:43272"/>
                  <rdf:li rdf:resource="http://identifiers.org/chebi/CHEBI:575"/>
                  <rdf:li rdf:resource="http://identifiers.org/chebi/CHEBI:58564"/>
                  <rdf:li rdf:resource="http://identifiers.org/chebi/CHEBI:77657"/>
                  <rdf:li rdf:resource="http://identifiers.org/hmdb/HMDB06273"/>
                  <rdf:li rdf:resource="http://identifiers.org/kegg.compound/C04751"/>
                  <rdf:li rdf:resource="http://identifiers.org/metanetx.chemical/MNXM507"/>
                  <rdf:li rdf:resource="http://identifiers.org/seed.compound/cpd02893"/>
                </rdf:Bag>
              </bqbiol:is>
            </rdf:Description>
          </rdf:RDF>
        </sbml:annotation>
      </species>
      <species boundaryCondition="false" constant="false" hasOnlySubstanceUnits="false" id="M_5aop_c" name="5-Amino-4-oxopentanoate" metaid="M_5aop_c" compartment="c" fbc:charge="0" fbc:chemicalFormula="C5H9NO3">
        <sbml:annotation xmlns:sbml="http://www.sbml.org/sbml/level3/version1/core">
          <rdf:RDF xmlns:rdf="http://www.w3.org/1999/02/22-rdf-syntax-ns#">
            <rdf:Description rdf:about="#M_5aop_c">
              <bqbiol:is xmlns:bqbiol="http://biomodels.net/biology-qualifiers/">
                <rdf:Bag>
                  <rdf:li rdf:resource="http://identifiers.org/bigg.metabolite/5aop"/>
                  <rdf:li rdf:resource="http://identifiers.org/biocyc/META:5-AMINO-LEVULINATE"/>
                  <rdf:li rdf:resource="http://identifiers.org/chebi/CHEBI:12109"/>
                  <rdf:li rdf:resource="http://identifiers.org/chebi/CHEBI:132970"/>
                  <rdf:li rdf:resource="http://identifiers.org/chebi/CHEBI:17549"/>
                  <rdf:li rdf:resource="http://identifiers.org/chebi/CHEBI:2034"/>
                  <rdf:li rdf:resource="http://identifiers.org/chebi/CHEBI:20547"/>
                  <rdf:li rdf:resource="http://identifiers.org/chebi/CHEBI:356416"/>
                  <rdf:li rdf:resource="http://identifiers.org/hmdb/HMDB01149"/>
                  <rdf:li rdf:resource="http://identifiers.org/kegg.compound/C00430"/>
                  <rdf:li rdf:resource="http://identifiers.org/kegg.drug/D07567"/>
                  <rdf:li rdf:resource="http://identifiers.org/lipidmaps/LMFA01100055"/>
                  <rdf:li rdf:resource="http://identifiers.org/metanetx.chemical/MNXM405"/>
                  <rdf:li rdf:resource="http://identifiers.org/seed.compound/cpd00338"/>
                </rdf:Bag>
              </bqbiol:is>
            </rdf:Description>
          </rdf:RDF>
        </sbml:annotation>
      </species>
      <species boundaryCondition="false" constant="false" hasOnlySubstanceUnits="false" id="M_5aprbu_c" name="5-Amino-6-(5'-phosphoribitylamino)uracil" metaid="M_5aprbu_c" compartment="c" fbc:charge="-2" fbc:chemicalFormula="C9H15N4O9P">
        <sbml:annotation xmlns:sbml="http://www.sbml.org/sbml/level3/version1/core">
          <rdf:RDF xmlns:rdf="http://www.w3.org/1999/02/22-rdf-syntax-ns#">
            <rdf:Description rdf:about="#M_5aprbu_c">
              <bqbiol:is xmlns:bqbiol="http://biomodels.net/biology-qualifiers/">
                <rdf:Bag>
                  <rdf:li rdf:resource="http://identifiers.org/bigg.metabolite/5aprbu"/>
                  <rdf:li rdf:resource="http://identifiers.org/biocyc/META:CPD-1086"/>
                  <rdf:li rdf:resource="http://identifiers.org/chebi/CHEBI:12107"/>
                  <rdf:li rdf:resource="http://identifiers.org/chebi/CHEBI:18247"/>
                  <rdf:li rdf:resource="http://identifiers.org/chebi/CHEBI:2031"/>
                  <rdf:li rdf:resource="http://identifiers.org/chebi/CHEBI:58421"/>
                  <rdf:li rdf:resource="http://identifiers.org/hmdb/HMDB03841"/>
                  <rdf:li rdf:resource="http://identifiers.org/kegg.compound/C04454"/>
                  <rdf:li rdf:resource="http://identifiers.org/metanetx.chemical/MNXM1178"/>
                  <rdf:li rdf:resource="http://identifiers.org/seed.compound/cpd02720"/>
                </rdf:Bag>
              </bqbiol:is>
            </rdf:Description>
          </rdf:RDF>
        </sbml:annotation>
      </species>
      <species boundaryCondition="false" constant="false" hasOnlySubstanceUnits="false" id="M_5apru_c" name="5-Amino-6-(5'-phosphoribosylamino)uracil" metaid="M_5apru_c" compartment="c" fbc:charge="-2" fbc:chemicalFormula="C9H13N4O9P">
        <sbml:annotation xmlns:sbml="http://www.sbml.org/sbml/level3/version1/core">
          <rdf:RDF xmlns:rdf="http://www.w3.org/1999/02/22-rdf-syntax-ns#">
            <rdf:Description rdf:about="#M_5apru_c">
              <bqbiol:is xmlns:bqbiol="http://biomodels.net/biology-qualifiers/">
                <rdf:Bag>
                  <rdf:li rdf:resource="http://identifiers.org/bigg.metabolite/5apru"/>
                  <rdf:li rdf:resource="http://identifiers.org/biocyc/META:CPD-602"/>
                  <rdf:li rdf:resource="http://identifiers.org/chebi/CHEBI:12108"/>
                  <rdf:li rdf:resource="http://identifiers.org/chebi/CHEBI:18337"/>
                  <rdf:li rdf:resource="http://identifiers.org/chebi/CHEBI:2032"/>
                  <rdf:li rdf:resource="http://identifiers.org/chebi/CHEBI:20546"/>
                  <rdf:li rdf:resource="http://identifiers.org/chebi/CHEBI:58453"/>
                  <rdf:li rdf:resource="http://identifiers.org/chebi/CHEBI:59550"/>
                  <rdf:li rdf:resource="http://identifiers.org/chebi/CHEBI:59551"/>
                  <rdf:li rdf:resource="http://identifiers.org/kegg.compound/C01268"/>
                  <rdf:li rdf:resource="http://identifiers.org/metanetx.chemical/MNXM1532"/>
                  <rdf:li rdf:resource="http://identifiers.org/seed.compound/cpd00931"/>
                </rdf:Bag>
              </bqbiol:is>
            </rdf:Description>
          </rdf:RDF>
        </sbml:annotation>
      </species>
      <species boundaryCondition="false" constant="false" hasOnlySubstanceUnits="false" id="M_5dglcn_c" name="5-Dehydro-D-gluconate" metaid="M_5dglcn_c" compartment="c" fbc:charge="-1" fbc:chemicalFormula="C6H9O7">
        <sbml:annotation xmlns:sbml="http://www.sbml.org/sbml/level3/version1/core">
          <rdf:RDF xmlns:rdf="http://www.w3.org/1999/02/22-rdf-syntax-ns#">
            <rdf:Description rdf:about="#M_5dglcn_c">
              <bqbiol:is xmlns:bqbiol="http://biomodels.net/biology-qualifiers/">
                <rdf:Bag>
                  <rdf:li rdf:resource="http://identifiers.org/bigg.metabolite/5dglcn"/>
                  <rdf:li rdf:resource="http://identifiers.org/biocyc/META:5-DEHYDROGLUCONATE"/>
                  <rdf:li rdf:resource="http://identifiers.org/chebi/CHEBI:12120"/>
                  <rdf:li rdf:resource="http://identifiers.org/chebi/CHEBI:12121"/>
                  <rdf:li rdf:resource="http://identifiers.org/chebi/CHEBI:17426"/>
                  <rdf:li rdf:resource="http://identifiers.org/chebi/CHEBI:2051"/>
                  <rdf:li rdf:resource="http://identifiers.org/chebi/CHEBI:20564"/>
                  <rdf:li rdf:resource="http://identifiers.org/chebi/CHEBI:58143"/>
                  <rdf:li rdf:resource="http://identifiers.org/kegg.compound/C01062"/>
                  <rdf:li rdf:resource="http://identifiers.org/metanetx.chemical/MNXM963"/>
                  <rdf:li rdf:resource="http://identifiers.org/seed.compound/cpd00781"/>
                </rdf:Bag>
              </bqbiol:is>
            </rdf:Description>
          </rdf:RDF>
        </sbml:annotation>
      </species>
      <species boundaryCondition="false" constant="false" hasOnlySubstanceUnits="false" id="M_5dpmev_c" name="(R)-5-Diphosphomevalonate" metaid="M_5dpmev_c" compartment="c" fbc:charge="-4" fbc:chemicalFormula="C6H10O10P2">
        <sbml:annotation xmlns:sbml="http://www.sbml.org/sbml/level3/version1/core">
          <rdf:RDF xmlns:rdf="http://www.w3.org/1999/02/22-rdf-syntax-ns#">
            <rdf:Description rdf:about="#M_5dpmev_c">
              <bqbiol:is xmlns:bqbiol="http://biomodels.net/biology-qualifiers/">
                <rdf:Bag>
                  <rdf:li rdf:resource="http://identifiers.org/bigg.metabolite/5dpmev"/>
                  <rdf:li rdf:resource="http://identifiers.org/biocyc/META:CPD-641"/>
                  <rdf:li rdf:resource="http://identifiers.org/chebi/CHEBI:10989"/>
                  <rdf:li rdf:resource="http://identifiers.org/chebi/CHEBI:15899"/>
                  <rdf:li rdf:resource="http://identifiers.org/chebi/CHEBI:18674"/>
                  <rdf:li rdf:resource="http://identifiers.org/chebi/CHEBI:332"/>
                  <rdf:li rdf:resource="http://identifiers.org/chebi/CHEBI:57557"/>
                  <rdf:li rdf:resource="http://identifiers.org/kegg.compound/C01143"/>
                  <rdf:li rdf:resource="http://identifiers.org/lipidmaps/LMFA01050416"/>
                  <rdf:li rdf:resource="http://identifiers.org/metanetx.chemical/MNXM689"/>
                  <rdf:li rdf:resource="http://identifiers.org/seed.compound/cpd00841"/>
                </rdf:Bag>
              </bqbiol:is>
            </rdf:Description>
          </rdf:RDF>
        </sbml:annotation>
      </species>
      <species boundaryCondition="false" constant="false" hasOnlySubstanceUnits="false" id="M_5fthf_c" name="5-Formyltetrahydrofolate" metaid="M_5fthf_c" compartment="c" fbc:charge="-2" fbc:chemicalFormula="C20H21N7O7">
        <sbml:annotation xmlns:sbml="http://www.sbml.org/sbml/level3/version1/core">
          <rdf:RDF xmlns:rdf="http://www.w3.org/1999/02/22-rdf-syntax-ns#">
            <rdf:Description rdf:about="#M_5fthf_c">
              <bqbiol:is xmlns:bqbiol="http://biomodels.net/biology-qualifiers/">
                <rdf:Bag>
                  <rdf:li rdf:resource="http://identifiers.org/bigg.metabolite/5fthf"/>
                  <rdf:li rdf:resource="http://identifiers.org/biocyc/META:5-FORMYL-THF"/>
                  <rdf:li rdf:resource="http://identifiers.org/chebi/CHEBI:12127"/>
                  <rdf:li rdf:resource="http://identifiers.org/chebi/CHEBI:15640"/>
                  <rdf:li rdf:resource="http://identifiers.org/chebi/CHEBI:18607"/>
                  <rdf:li rdf:resource="http://identifiers.org/chebi/CHEBI:2057"/>
                  <rdf:li rdf:resource="http://identifiers.org/chebi/CHEBI:57457"/>
                  <rdf:li rdf:resource="http://identifiers.org/chebi/CHEBI:63606"/>
                  <rdf:li rdf:resource="http://identifiers.org/chebi/CHEBI:65340"/>
                  <rdf:li rdf:resource="http://identifiers.org/hmdb/HMDB01562"/>
                  <rdf:li rdf:resource="http://identifiers.org/hmdb/HMDB06206"/>
                  <rdf:li rdf:resource="http://identifiers.org/hmdb/HMDB62757"/>
                  <rdf:li rdf:resource="http://identifiers.org/kegg.compound/C03479"/>
                  <rdf:li rdf:resource="http://identifiers.org/kegg.drug/D07986"/>
                  <rdf:li rdf:resource="http://identifiers.org/metanetx.chemical/MNXM1392"/>
                  <rdf:li rdf:resource="http://identifiers.org/seed.compound/cpd02197"/>
                </rdf:Bag>
              </bqbiol:is>
            </rdf:Description>
          </rdf:RDF>
        </sbml:annotation>
      </species>
      <species boundaryCondition="false" constant="false" hasOnlySubstanceUnits="false" id="M_5mta_c" name="5-Methylthioadenosine" metaid="M_5mta_c" compartment="c" fbc:charge="0" fbc:chemicalFormula="C11H15N5O3S">
        <sbml:annotation xmlns:sbml="http://www.sbml.org/sbml/level3/version1/core">
          <rdf:RDF xmlns:rdf="http://www.w3.org/1999/02/22-rdf-syntax-ns#">
            <rdf:Description rdf:about="#M_5mta_c">
              <bqbiol:is xmlns:bqbiol="http://biomodels.net/biology-qualifiers/">
                <rdf:Bag>
                  <rdf:li rdf:resource="http://identifiers.org/bigg.metabolite/5mta"/>
                  <rdf:li rdf:resource="http://identifiers.org/biocyc/META:5-METHYLTHIOADENOSINE"/>
                  <rdf:li rdf:resource="http://identifiers.org/chebi/CHEBI:12055"/>
                  <rdf:li rdf:resource="http://identifiers.org/chebi/CHEBI:12064"/>
                  <rdf:li rdf:resource="http://identifiers.org/chebi/CHEBI:12771"/>
                  <rdf:li rdf:resource="http://identifiers.org/chebi/CHEBI:14605"/>
                  <rdf:li rdf:resource="http://identifiers.org/chebi/CHEBI:17509"/>
                  <rdf:li rdf:resource="http://identifiers.org/chebi/CHEBI:18175"/>
                  <rdf:li rdf:resource="http://identifiers.org/chebi/CHEBI:1966"/>
                  <rdf:li rdf:resource="http://identifiers.org/chebi/CHEBI:1986"/>
                  <rdf:li rdf:resource="http://identifiers.org/chebi/CHEBI:20491"/>
                  <rdf:li rdf:resource="http://identifiers.org/chebi/CHEBI:20494"/>
                  <rdf:li rdf:resource="http://identifiers.org/chebi/CHEBI:44181"/>
                  <rdf:li rdf:resource="http://identifiers.org/hmdb/HMDB01173"/>
                  <rdf:li rdf:resource="http://identifiers.org/kegg.compound/C00170"/>
                  <rdf:li rdf:resource="http://identifiers.org/metanetx.chemical/MNXM150"/>
                  <rdf:li rdf:resource="http://identifiers.org/seed.compound/cpd00147"/>
                </rdf:Bag>
              </bqbiol:is>
            </rdf:Description>
          </rdf:RDF>
        </sbml:annotation>
      </species>
      <species boundaryCondition="false" constant="false" hasOnlySubstanceUnits="false" id="M_5mthglu_c" name="5-Methyltetrahydropteroyltri-L-glutamate" compartment="c" fbc:chemicalFormula="C25H34N8O12"/>
      <species boundaryCondition="false" constant="false" hasOnlySubstanceUnits="false" id="M_5mtr_c" name="5-Methylthio-D-ribose" metaid="M_5mtr_c" compartment="c" fbc:charge="0" fbc:chemicalFormula="C6H12O4S">
        <sbml:annotation xmlns:sbml="http://www.sbml.org/sbml/level3/version1/core">
          <rdf:RDF xmlns:rdf="http://www.w3.org/1999/02/22-rdf-syntax-ns#">
            <rdf:Description rdf:about="#M_5mtr_c">
              <bqbiol:is xmlns:bqbiol="http://biomodels.net/biology-qualifiers/">
                <rdf:Bag>
                  <rdf:li rdf:resource="http://identifiers.org/bigg.metabolite/5mtr"/>
                  <rdf:li rdf:resource="http://identifiers.org/biocyc/META:CPD-560"/>
                  <rdf:li rdf:resource="http://identifiers.org/chebi/CHEBI:12148"/>
                  <rdf:li rdf:resource="http://identifiers.org/chebi/CHEBI:16895"/>
                  <rdf:li rdf:resource="http://identifiers.org/chebi/CHEBI:2101"/>
                  <rdf:li rdf:resource="http://identifiers.org/chebi/CHEBI:22007"/>
                  <rdf:li rdf:resource="http://identifiers.org/chebi/CHEBI:57941"/>
                  <rdf:li rdf:resource="http://identifiers.org/chebi/CHEBI:78440"/>
                  <rdf:li rdf:resource="http://identifiers.org/kegg.compound/C03089"/>
                  <rdf:li rdf:resource="http://identifiers.org/metanetx.chemical/MNXM1592"/>
                  <rdf:li rdf:resource="http://identifiers.org/seed.compound/cpd01981"/>
                </rdf:Bag>
              </bqbiol:is>
            </rdf:Description>
          </rdf:RDF>
        </sbml:annotation>
      </species>
      <species boundaryCondition="false" constant="false" hasOnlySubstanceUnits="false" id="M_5odhf2a_c" name="5-Oxo-4,5-dihydrofuran-2-acetate" metaid="M_5odhf2a_c" compartment="c" fbc:charge="-1" fbc:chemicalFormula="C6H5O4">
        <sbml:annotation xmlns:sbml="http://www.sbml.org/sbml/level3/version1/core">
          <rdf:RDF xmlns:rdf="http://www.w3.org/1999/02/22-rdf-syntax-ns#">
            <rdf:Description rdf:about="#M_5odhf2a_c">
              <bqbiol:is xmlns:bqbiol="http://biomodels.net/biology-qualifiers/">
                <rdf:Bag>
                  <rdf:li rdf:resource="http://identifiers.org/bigg.metabolite/5odhf2a"/>
                  <rdf:li rdf:resource="http://identifiers.org/biocyc/META:3-OXOADIPATE-ENOL-LACTONE"/>
                  <rdf:li rdf:resource="http://identifiers.org/chebi/CHEBI:11871"/>
                  <rdf:li rdf:resource="http://identifiers.org/chebi/CHEBI:11923"/>
                  <rdf:li rdf:resource="http://identifiers.org/chebi/CHEBI:1239"/>
                  <rdf:li rdf:resource="http://identifiers.org/chebi/CHEBI:18267"/>
                  <rdf:li rdf:resource="http://identifiers.org/chebi/CHEBI:20269"/>
                  <rdf:li rdf:resource="http://identifiers.org/chebi/CHEBI:58425"/>
                  <rdf:li rdf:resource="http://identifiers.org/kegg.compound/C03586"/>
                  <rdf:li rdf:resource="http://identifiers.org/metanetx.chemical/MNXM829"/>
                  <rdf:li rdf:resource="http://identifiers.org/seed.compound/cpd02255"/>
                </rdf:Bag>
              </bqbiol:is>
            </rdf:Description>
          </rdf:RDF>
        </sbml:annotation>
      </species>
      <species boundaryCondition="false" constant="false" hasOnlySubstanceUnits="false" id="M_5pmev_c" name="(R)-5-Phosphomevalonate" metaid="M_5pmev_c" compartment="c" fbc:charge="-3" fbc:chemicalFormula="C6H10O7P">
        <sbml:annotation xmlns:sbml="http://www.sbml.org/sbml/level3/version1/core">
          <rdf:RDF xmlns:rdf="http://www.w3.org/1999/02/22-rdf-syntax-ns#">
            <rdf:Description rdf:about="#M_5pmev_c">
              <bqbiol:is xmlns:bqbiol="http://biomodels.net/biology-qualifiers/">
                <rdf:Bag>
                  <rdf:li rdf:resource="http://identifiers.org/bigg.metabolite/5pmev"/>
                  <rdf:li rdf:resource="http://identifiers.org/biocyc/META:CPD-499"/>
                  <rdf:li rdf:resource="http://identifiers.org/chebi/CHEBI:10990"/>
                  <rdf:li rdf:resource="http://identifiers.org/chebi/CHEBI:10991"/>
                  <rdf:li rdf:resource="http://identifiers.org/chebi/CHEBI:17436"/>
                  <rdf:li rdf:resource="http://identifiers.org/chebi/CHEBI:18675"/>
                  <rdf:li rdf:resource="http://identifiers.org/chebi/CHEBI:333"/>
                  <rdf:li rdf:resource="http://identifiers.org/chebi/CHEBI:58146"/>
                  <rdf:li rdf:resource="http://identifiers.org/kegg.compound/C01107"/>
                  <rdf:li rdf:resource="http://identifiers.org/lipidmaps/LMFA01050415"/>
                  <rdf:li rdf:resource="http://identifiers.org/metanetx.chemical/MNXM567"/>
                  <rdf:li rdf:resource="http://identifiers.org/seed.compound/cpd00812"/>
                </rdf:Bag>
              </bqbiol:is>
            </rdf:Description>
          </rdf:RDF>
        </sbml:annotation>
      </species>
      <species boundaryCondition="false" constant="false" hasOnlySubstanceUnits="false" id="M_6pgc_c" name="6-Phospho-D-gluconate" metaid="M_6pgc_c" compartment="c" fbc:charge="-3" fbc:chemicalFormula="C6H10O10P">
        <sbml:annotation xmlns:sbml="http://www.sbml.org/sbml/level3/version1/core">
          <rdf:RDF xmlns:rdf="http://www.w3.org/1999/02/22-rdf-syntax-ns#">
            <rdf:Description rdf:about="#M_6pgc_c">
              <bqbiol:is xmlns:bqbiol="http://biomodels.net/biology-qualifiers/">
                <rdf:Bag>
                  <rdf:li rdf:resource="http://identifiers.org/bigg.metabolite/6pgc"/>
                  <rdf:li rdf:resource="http://identifiers.org/biocyc/META:CPD-2961"/>
                  <rdf:li rdf:resource="http://identifiers.org/chebi/CHEBI:12232"/>
                  <rdf:li rdf:resource="http://identifiers.org/chebi/CHEBI:16863"/>
                  <rdf:li rdf:resource="http://identifiers.org/chebi/CHEBI:2231"/>
                  <rdf:li rdf:resource="http://identifiers.org/chebi/CHEBI:33851"/>
                  <rdf:li rdf:resource="http://identifiers.org/chebi/CHEBI:40282"/>
                  <rdf:li rdf:resource="http://identifiers.org/chebi/CHEBI:48928"/>
                  <rdf:li rdf:resource="http://identifiers.org/chebi/CHEBI:58759"/>
                  <rdf:li rdf:resource="http://identifiers.org/hmdb/HMDB01316"/>
                  <rdf:li rdf:resource="http://identifiers.org/hmdb/HMDB62800"/>
                  <rdf:li rdf:resource="http://identifiers.org/kegg.compound/C00345"/>
                  <rdf:li rdf:resource="http://identifiers.org/metanetx.chemical/MNXM325"/>
                  <rdf:li rdf:resource="http://identifiers.org/seed.compound/cpd00284"/>
                </rdf:Bag>
              </bqbiol:is>
            </rdf:Description>
          </rdf:RDF>
        </sbml:annotation>
      </species>
      <species boundaryCondition="false" constant="false" hasOnlySubstanceUnits="false" id="M_6pgg_c" name="6-Phospho-beta-D-glucosyl-(1,4)-D-glucose" metaid="M_6pgg_c" compartment="c" fbc:charge="-2" fbc:chemicalFormula="C12H21O14P">
        <sbml:annotation xmlns:sbml="http://www.sbml.org/sbml/level3/version1/core">
          <rdf:RDF xmlns:rdf="http://www.w3.org/1999/02/22-rdf-syntax-ns#">
            <rdf:Description rdf:about="#M_6pgg_c">
              <bqbiol:is xmlns:bqbiol="http://biomodels.net/biology-qualifiers/">
                <rdf:Bag>
                  <rdf:li rdf:resource="http://identifiers.org/bigg.metabolite/6pgg"/>
                  <rdf:li rdf:resource="http://identifiers.org/metanetx.chemical/MNXM147389"/>
                </rdf:Bag>
              </bqbiol:is>
            </rdf:Description>
          </rdf:RDF>
        </sbml:annotation>
      </species>
      <species boundaryCondition="false" constant="false" hasOnlySubstanceUnits="false" id="M_6pgl_c" name="6-phospho-D-glucono-1,5-lactone" metaid="M_6pgl_c" compartment="c" fbc:charge="-2" fbc:chemicalFormula="C6H9O9P">
        <sbml:annotation xmlns:sbml="http://www.sbml.org/sbml/level3/version1/core">
          <rdf:RDF xmlns:rdf="http://www.w3.org/1999/02/22-rdf-syntax-ns#">
            <rdf:Description rdf:about="#M_6pgl_c">
              <bqbiol:is xmlns:bqbiol="http://biomodels.net/biology-qualifiers/">
                <rdf:Bag>
                  <rdf:li rdf:resource="http://identifiers.org/bigg.metabolite/6pgl"/>
                  <rdf:li rdf:resource="http://identifiers.org/biocyc/META:D-6-P-GLUCONO-DELTA-LACTONE"/>
                  <rdf:li rdf:resource="http://identifiers.org/chebi/CHEBI:12233"/>
                  <rdf:li rdf:resource="http://identifiers.org/chebi/CHEBI:12958"/>
                  <rdf:li rdf:resource="http://identifiers.org/chebi/CHEBI:16938"/>
                  <rdf:li rdf:resource="http://identifiers.org/chebi/CHEBI:20989"/>
                  <rdf:li rdf:resource="http://identifiers.org/chebi/CHEBI:4160"/>
                  <rdf:li rdf:resource="http://identifiers.org/chebi/CHEBI:57955"/>
                  <rdf:li rdf:resource="http://identifiers.org/hmdb/HMDB62628"/>
                  <rdf:li rdf:resource="http://identifiers.org/kegg.compound/C01236"/>
                  <rdf:li rdf:resource="http://identifiers.org/metanetx.chemical/MNXM429"/>
                  <rdf:li rdf:resource="http://identifiers.org/seed.compound/cpd00911"/>
                </rdf:Bag>
              </bqbiol:is>
            </rdf:Description>
          </rdf:RDF>
        </sbml:annotation>
      </species>
      <species boundaryCondition="false" constant="false" hasOnlySubstanceUnits="false" id="M_ACP_c" name="acyl carrier protein" metaid="M_ACP_c" compartment="c" fbc:charge="-1" fbc:chemicalFormula="X">
        <sbml:annotation xmlns:sbml="http://www.sbml.org/sbml/level3/version1/core">
          <rdf:RDF xmlns:rdf="http://www.w3.org/1999/02/22-rdf-syntax-ns#">
            <rdf:Description rdf:about="#M_ACP_c">
              <bqbiol:is xmlns:bqbiol="http://biomodels.net/biology-qualifiers/">
                <rdf:Bag>
                  <rdf:li rdf:resource="http://identifiers.org/bigg.metabolite/ACP"/>
                  <rdf:li rdf:resource="http://identifiers.org/biocyc/META:ACP"/>
                  <rdf:li rdf:resource="http://identifiers.org/chebi/CHEBI:14405"/>
                  <rdf:li rdf:resource="http://identifiers.org/chebi/CHEBI:18359"/>
                  <rdf:li rdf:resource="http://identifiers.org/chebi/CHEBI:2458"/>
                  <rdf:li rdf:resource="http://identifiers.org/kegg.compound/C00229"/>
                  <rdf:li rdf:resource="http://identifiers.org/metanetx.chemical/MNXM925"/>
                  <rdf:li rdf:resource="http://identifiers.org/seed.compound/cpd11493"/>
                </rdf:Bag>
              </bqbiol:is>
            </rdf:Description>
          </rdf:RDF>
        </sbml:annotation>
      </species>
      <species boundaryCondition="false" constant="false" hasOnlySubstanceUnits="false" id="M_CPS_LRE_c" name="capsular polysaccharide linkage unit, LRE specific" compartment="c"/>
      <species boundaryCondition="false" constant="false" hasOnlySubstanceUnits="false" id="M_DNA_LRE_c" name="DNA, LRE specific" compartment="c"/>
      <species boundaryCondition="false" constant="false" hasOnlySubstanceUnits="false" id="M_seln_c" name="Selenide" metaid="M_seln_c" compartment="c" fbc:charge="-1" fbc:chemicalFormula="HSe">
        <sbml:annotation xmlns:sbml="http://www.sbml.org/sbml/level3/version1/core">
          <rdf:RDF xmlns:rdf="http://www.w3.org/1999/02/22-rdf-syntax-ns#">
            <rdf:Description rdf:about="#M_seln_c">
              <bqbiol:is xmlns:bqbiol="http://biomodels.net/biology-qualifiers/">
                <rdf:Bag>
                  <rdf:li rdf:resource="http://identifiers.org/bigg.metabolite/seln"/>
                  <rdf:li rdf:resource="http://identifiers.org/biocyc/META:CPD-678"/>
                  <rdf:li rdf:resource="http://identifiers.org/biocyc/META:SE-2"/>
                  <rdf:li rdf:resource="http://identifiers.org/chebi/CHEBI:15076"/>
                  <rdf:li rdf:resource="http://identifiers.org/chebi/CHEBI:16503"/>
                  <rdf:li rdf:resource="http://identifiers.org/chebi/CHEBI:24638"/>
                  <rdf:li rdf:resource="http://identifiers.org/chebi/CHEBI:29317"/>
                  <rdf:li rdf:resource="http://identifiers.org/chebi/CHEBI:30485"/>
                  <rdf:li rdf:resource="http://identifiers.org/chebi/CHEBI:30486"/>
                  <rdf:li rdf:resource="http://identifiers.org/chebi/CHEBI:47675"/>
                  <rdf:li rdf:resource="http://identifiers.org/chebi/CHEBI:9089"/>
                  <rdf:li rdf:resource="http://identifiers.org/hmdb/HMDB11110"/>
                  <rdf:li rdf:resource="http://identifiers.org/kegg.compound/C01528"/>
                  <rdf:li rdf:resource="http://identifiers.org/metanetx.chemical/MNXM92652"/>
                  <rdf:li rdf:resource="http://identifiers.org/seed.compound/cpd01078"/>
                  <rdf:li rdf:resource="http://identifiers.org/seed.compound/cpd28148"/>
                </rdf:Bag>
              </bqbiol:is>
            </rdf:Description>
          </rdf:RDF>
        </sbml:annotation>
      </species>
      <species boundaryCondition="false" constant="false" hasOnlySubstanceUnits="false" id="M_LTA_LRE_c" name="lipoteichoic acid (n=25, LRE specific)" compartment="c"/>
      <species boundaryCondition="false" constant="false" hasOnlySubstanceUnits="false" id="M_LTAala_LRE_c" name="Lipoteichoic acid (n=25) with 100% D-Ala substitutions (LRE specific)" compartment="c"/>
      <species boundaryCondition="false" constant="false" hasOnlySubstanceUnits="false" id="M_LTAglc_LRE_c" name="Lipoteichoic acid (n=25 with glucose residues, LRE specific)" compartment="c"/>
      <species boundaryCondition="false" constant="false" hasOnlySubstanceUnits="false" id="M_Lglyald_c" name="L-Glyceraldehyde" metaid="M_Lglyald_c" compartment="c" fbc:charge="0" fbc:chemicalFormula="C3H6O3">
        <sbml:annotation xmlns:sbml="http://www.sbml.org/sbml/level3/version1/core">
          <rdf:RDF xmlns:rdf="http://www.w3.org/1999/02/22-rdf-syntax-ns#">
            <rdf:Description rdf:about="#M_Lglyald_c">
              <bqbiol:is xmlns:bqbiol="http://biomodels.net/biology-qualifiers/">
                <rdf:Bag>
                  <rdf:li rdf:resource="http://identifiers.org/bigg.metabolite/Lglyald"/>
                  <rdf:li rdf:resource="http://identifiers.org/biocyc/META:L-GLYCERALDEHYDE"/>
                  <rdf:li rdf:resource="http://identifiers.org/chebi/CHEBI:21316"/>
                  <rdf:li rdf:resource="http://identifiers.org/chebi/CHEBI:27975"/>
                  <rdf:li rdf:resource="http://identifiers.org/chebi/CHEBI:6233"/>
                  <rdf:li rdf:resource="http://identifiers.org/kegg.compound/C02426"/>
                  <rdf:li rdf:resource="http://identifiers.org/metanetx.chemical/MNXM7478"/>
                  <rdf:li rdf:resource="http://identifiers.org/seed.compound/cpd01605"/>
                </rdf:Bag>
              </bqbiol:is>
            </rdf:Description>
          </rdf:RDF>
        </sbml:annotation>
      </species>
      <species boundaryCondition="false" constant="false" hasOnlySubstanceUnits="false" id="M_MCOOH_c" name="MPT synthase small subunit MoaD" compartment="c" fbc:charge="-1" fbc:chemicalFormula="MCO2"/>
      <species boundaryCondition="false" constant="false" hasOnlySubstanceUnits="false" id="M_MCOSH_c" name="MPT synthase sulfurylated small subunit (MoaD-SH)" compartment="c" fbc:charge="0" fbc:chemicalFormula="MCHOS"/>
      <species boundaryCondition="false" constant="false" hasOnlySubstanceUnits="false" id="M_PGlac2_c" name="peptidoglycan with D-lac as C-terminal residue to form pentadepsipeptide" compartment="c"/>
      <species boundaryCondition="false" constant="false" hasOnlySubstanceUnits="false" id="M_RNA_LRE_c" name="RNA, LRE specific" compartment="c"/>
      <species boundaryCondition="false" constant="false" hasOnlySubstanceUnits="false" id="M_a_gal__D_c" name="alpha-D galactose" metaid="M_a_gal__D_c" compartment="c" fbc:charge="0" fbc:chemicalFormula="C6H12O6">
        <sbml:annotation xmlns:sbml="http://www.sbml.org/sbml/level3/version1/core">
          <rdf:RDF xmlns:rdf="http://www.w3.org/1999/02/22-rdf-syntax-ns#">
            <rdf:Description rdf:about="#M_a_gal__D_c">
              <bqbiol:is xmlns:bqbiol="http://biomodels.net/biology-qualifiers/">
                <rdf:Bag>
                  <rdf:li rdf:resource="http://identifiers.org/bigg.metabolite/a_gal__D"/>
                </rdf:Bag>
              </bqbiol:is>
            </rdf:Description>
          </rdf:RDF>
        </sbml:annotation>
      </species>
      <species boundaryCondition="false" constant="false" hasOnlySubstanceUnits="false" id="M_actACP_c" name="Acetoacetyl-[acyl-carrier protein]" metaid="M_actACP_c" compartment="c" fbc:charge="-1" fbc:chemicalFormula="C4H4O2X">
        <sbml:annotation xmlns:sbml="http://www.sbml.org/sbml/level3/version1/core">
          <rdf:RDF xmlns:rdf="http://www.w3.org/1999/02/22-rdf-syntax-ns#">
            <rdf:Description rdf:about="#M_actACP_c">
              <bqbiol:is xmlns:bqbiol="http://biomodels.net/biology-qualifiers/">
                <rdf:Bag>
                  <rdf:li rdf:resource="http://identifiers.org/bigg.metabolite/actACP"/>
                  <rdf:li rdf:resource="http://identifiers.org/biocyc/META:Acetoacetyl-ACP"/>
                  <rdf:li rdf:resource="http://identifiers.org/biocyc/META:Acetoacetyl-ACPs"/>
                  <rdf:li rdf:resource="http://identifiers.org/chebi/CHEBI:2393"/>
                  <rdf:li rdf:resource="http://identifiers.org/kegg.compound/C05744"/>
                  <rdf:li rdf:resource="http://identifiers.org/metanetx.chemical/MNXM1223"/>
                  <rdf:li rdf:resource="http://identifiers.org/seed.compound/cpd11488"/>
                </rdf:Bag>
              </bqbiol:is>
            </rdf:Description>
          </rdf:RDF>
        </sbml:annotation>
      </species>
      <species boundaryCondition="false" constant="false" hasOnlySubstanceUnits="false" id="M_aacoa_c" name="Acetoacetyl-CoA" metaid="M_aacoa_c" compartment="c" fbc:charge="-4" fbc:chemicalFormula="C25H36N7O18P3S">
        <sbml:annotation xmlns:sbml="http://www.sbml.org/sbml/level3/version1/core">
          <rdf:RDF xmlns:rdf="http://www.w3.org/1999/02/22-rdf-syntax-ns#">
            <rdf:Description rdf:about="#M_aacoa_c">
              <bqbiol:is xmlns:bqbiol="http://biomodels.net/biology-qualifiers/">
                <rdf:Bag>
                  <rdf:li rdf:resource="http://identifiers.org/bigg.metabolite/aacoa"/>
                  <rdf:li rdf:resource="http://identifiers.org/biocyc/META:ACETOACETYL-COA"/>
                  <rdf:li rdf:resource="http://identifiers.org/chebi/CHEBI:11756"/>
                  <rdf:li rdf:resource="http://identifiers.org/chebi/CHEBI:13706"/>
                  <rdf:li rdf:resource="http://identifiers.org/chebi/CHEBI:15345"/>
                  <rdf:li rdf:resource="http://identifiers.org/chebi/CHEBI:22173"/>
                  <rdf:li rdf:resource="http://identifiers.org/chebi/CHEBI:2392"/>
                  <rdf:li rdf:resource="http://identifiers.org/chebi/CHEBI:41333"/>
                  <rdf:li rdf:resource="http://identifiers.org/chebi/CHEBI:57286"/>
                  <rdf:li rdf:resource="http://identifiers.org/hmdb/HMDB01484"/>
                  <rdf:li rdf:resource="http://identifiers.org/hmdb/HMDB11665"/>
                  <rdf:li rdf:resource="http://identifiers.org/kegg.compound/C00332"/>
                  <rdf:li rdf:resource="http://identifiers.org/lipidmaps/LMFA07050030"/>
                  <rdf:li rdf:resource="http://identifiers.org/metanetx.chemical/MNXM133"/>
                  <rdf:li rdf:resource="http://identifiers.org/seed.compound/cpd00279"/>
                </rdf:Bag>
              </bqbiol:is>
            </rdf:Description>
          </rdf:RDF>
        </sbml:annotation>
      </species>
      <species boundaryCondition="false" constant="false" hasOnlySubstanceUnits="false" id="M_abt__L_c" name="L-Arabinitol" metaid="M_abt__L_c" compartment="c" fbc:charge="0" fbc:chemicalFormula="C5H12O5">
        <sbml:annotation xmlns:sbml="http://www.sbml.org/sbml/level3/version1/core">
          <rdf:RDF xmlns:rdf="http://www.w3.org/1999/02/22-rdf-syntax-ns#">
            <rdf:Description rdf:about="#M_abt__L_c">
              <bqbiol:is xmlns:bqbiol="http://biomodels.net/biology-qualifiers/">
                <rdf:Bag>
                  <rdf:li rdf:resource="http://identifiers.org/bigg.metabolite/abt__L"/>
                  <rdf:li rdf:resource="http://identifiers.org/biocyc/META:L-ARABITOL"/>
                  <rdf:li rdf:resource="http://identifiers.org/chebi/CHEBI:13073"/>
                  <rdf:li rdf:resource="http://identifiers.org/chebi/CHEBI:18403"/>
                  <rdf:li rdf:resource="http://identifiers.org/chebi/CHEBI:21234"/>
                  <rdf:li rdf:resource="http://identifiers.org/chebi/CHEBI:6184"/>
                  <rdf:li rdf:resource="http://identifiers.org/hmdb/HMDB00199"/>
                  <rdf:li rdf:resource="http://identifiers.org/hmdb/HMDB01851"/>
                  <rdf:li rdf:resource="http://identifiers.org/kegg.compound/C00532"/>
                  <rdf:li rdf:resource="http://identifiers.org/metanetx.chemical/MNXM801"/>
                  <rdf:li rdf:resource="http://identifiers.org/seed.compound/cpd00417"/>
                </rdf:Bag>
              </bqbiol:is>
            </rdf:Description>
          </rdf:RDF>
        </sbml:annotation>
      </species>
      <species boundaryCondition="false" constant="false" hasOnlySubstanceUnits="false" id="M_ac_c" name="Acetate" metaid="M_ac_c" compartment="c" fbc:charge="-1" fbc:chemicalFormula="C2H3O2">
        <sbml:annotation xmlns:sbml="http://www.sbml.org/sbml/level3/version1/core">
          <rdf:RDF xmlns:rdf="http://www.w3.org/1999/02/22-rdf-syntax-ns#">
            <rdf:Description rdf:about="#M_ac_c">
              <bqbiol:is xmlns:bqbiol="http://biomodels.net/biology-qualifiers/">
                <rdf:Bag>
                  <rdf:li rdf:resource="http://identifiers.org/bigg.metabolite/ac"/>
                  <rdf:li rdf:resource="http://identifiers.org/biocyc/META:ACET"/>
                  <rdf:li rdf:resource="http://identifiers.org/chebi/CHEBI:13704"/>
                  <rdf:li rdf:resource="http://identifiers.org/chebi/CHEBI:15366"/>
                  <rdf:li rdf:resource="http://identifiers.org/chebi/CHEBI:22165"/>
                  <rdf:li rdf:resource="http://identifiers.org/chebi/CHEBI:22169"/>
                  <rdf:li rdf:resource="http://identifiers.org/chebi/CHEBI:2387"/>
                  <rdf:li rdf:resource="http://identifiers.org/chebi/CHEBI:30089"/>
                  <rdf:li rdf:resource="http://identifiers.org/chebi/CHEBI:40480"/>
                  <rdf:li rdf:resource="http://identifiers.org/chebi/CHEBI:40486"/>
                  <rdf:li rdf:resource="http://identifiers.org/hmdb/HMDB00042"/>
                  <rdf:li rdf:resource="http://identifiers.org/kegg.compound/C00033"/>
                  <rdf:li rdf:resource="http://identifiers.org/kegg.drug/D00010"/>
                  <rdf:li rdf:resource="http://identifiers.org/lipidmaps/LMFA01010002"/>
                  <rdf:li rdf:resource="http://identifiers.org/metanetx.chemical/MNXM26"/>
                  <rdf:li rdf:resource="http://identifiers.org/seed.compound/cpd00029"/>
                </rdf:Bag>
              </bqbiol:is>
            </rdf:Description>
          </rdf:RDF>
        </sbml:annotation>
      </species>
      <species boundaryCondition="false" constant="false" hasOnlySubstanceUnits="false" id="M_ac_e" name="Acetate" metaid="M_ac_e" compartment="e" fbc:charge="-1" fbc:chemicalFormula="C2H3O2">
        <sbml:annotation xmlns:sbml="http://www.sbml.org/sbml/level3/version1/core">
          <rdf:RDF xmlns:rdf="http://www.w3.org/1999/02/22-rdf-syntax-ns#">
            <rdf:Description rdf:about="#M_ac_e">
              <bqbiol:is xmlns:bqbiol="http://biomodels.net/biology-qualifiers/">
                <rdf:Bag>
                  <rdf:li rdf:resource="http://identifiers.org/bigg.metabolite/ac"/>
                  <rdf:li rdf:resource="http://identifiers.org/biocyc/META:ACET"/>
                  <rdf:li rdf:resource="http://identifiers.org/chebi/CHEBI:13704"/>
                  <rdf:li rdf:resource="http://identifiers.org/chebi/CHEBI:15366"/>
                  <rdf:li rdf:resource="http://identifiers.org/chebi/CHEBI:22165"/>
                  <rdf:li rdf:resource="http://identifiers.org/chebi/CHEBI:22169"/>
                  <rdf:li rdf:resource="http://identifiers.org/chebi/CHEBI:2387"/>
                  <rdf:li rdf:resource="http://identifiers.org/chebi/CHEBI:30089"/>
                  <rdf:li rdf:resource="http://identifiers.org/chebi/CHEBI:40480"/>
                  <rdf:li rdf:resource="http://identifiers.org/chebi/CHEBI:40486"/>
                  <rdf:li rdf:resource="http://identifiers.org/hmdb/HMDB00042"/>
                  <rdf:li rdf:resource="http://identifiers.org/kegg.compound/C00033"/>
                  <rdf:li rdf:resource="http://identifiers.org/kegg.drug/D00010"/>
                  <rdf:li rdf:resource="http://identifiers.org/lipidmaps/LMFA01010002"/>
                  <rdf:li rdf:resource="http://identifiers.org/metanetx.chemical/MNXM26"/>
                  <rdf:li rdf:resource="http://identifiers.org/seed.compound/cpd00029"/>
                </rdf:Bag>
              </bqbiol:is>
            </rdf:Description>
          </rdf:RDF>
        </sbml:annotation>
      </species>
      <species boundaryCondition="false" constant="false" hasOnlySubstanceUnits="false" id="M_acald_c" name="Acetaldehyde" metaid="M_acald_c" compartment="c" fbc:charge="0" fbc:chemicalFormula="C2H4O">
        <sbml:annotation xmlns:sbml="http://www.sbml.org/sbml/level3/version1/core">
          <rdf:RDF xmlns:rdf="http://www.w3.org/1999/02/22-rdf-syntax-ns#">
            <rdf:Description rdf:about="#M_acald_c">
              <bqbiol:is xmlns:bqbiol="http://biomodels.net/biology-qualifiers/">
                <rdf:Bag>
                  <rdf:li rdf:resource="http://identifiers.org/bigg.metabolite/acald"/>
                  <rdf:li rdf:resource="http://identifiers.org/biocyc/META:ACETALD"/>
                  <rdf:li rdf:resource="http://identifiers.org/chebi/CHEBI:13703"/>
                  <rdf:li rdf:resource="http://identifiers.org/chebi/CHEBI:15343"/>
                  <rdf:li rdf:resource="http://identifiers.org/chebi/CHEBI:22158"/>
                  <rdf:li rdf:resource="http://identifiers.org/chebi/CHEBI:2383"/>
                  <rdf:li rdf:resource="http://identifiers.org/chebi/CHEBI:40533"/>
                  <rdf:li rdf:resource="http://identifiers.org/hmdb/HMDB00990"/>
                  <rdf:li rdf:resource="http://identifiers.org/kegg.compound/C00084"/>
                  <rdf:li rdf:resource="http://identifiers.org/metanetx.chemical/MNXM75"/>
                  <rdf:li rdf:resource="http://identifiers.org/seed.compound/cpd00071"/>
                </rdf:Bag>
              </bqbiol:is>
            </rdf:Description>
          </rdf:RDF>
        </sbml:annotation>
      </species>
      <species boundaryCondition="false" constant="false" hasOnlySubstanceUnits="false" id="M_acald_e" name="Acetaldehyde" metaid="M_acald_e" compartment="e" fbc:charge="0" fbc:chemicalFormula="C2H4O">
        <sbml:annotation xmlns:sbml="http://www.sbml.org/sbml/level3/version1/core">
          <rdf:RDF xmlns:rdf="http://www.w3.org/1999/02/22-rdf-syntax-ns#">
            <rdf:Description rdf:about="#M_acald_e">
              <bqbiol:is xmlns:bqbiol="http://biomodels.net/biology-qualifiers/">
                <rdf:Bag>
                  <rdf:li rdf:resource="http://identifiers.org/bigg.metabolite/acald"/>
                  <rdf:li rdf:resource="http://identifiers.org/biocyc/META:ACETALD"/>
                  <rdf:li rdf:resource="http://identifiers.org/chebi/CHEBI:13703"/>
                  <rdf:li rdf:resource="http://identifiers.org/chebi/CHEBI:15343"/>
                  <rdf:li rdf:resource="http://identifiers.org/chebi/CHEBI:22158"/>
                  <rdf:li rdf:resource="http://identifiers.org/chebi/CHEBI:2383"/>
                  <rdf:li rdf:resource="http://identifiers.org/chebi/CHEBI:40533"/>
                  <rdf:li rdf:resource="http://identifiers.org/hmdb/HMDB00990"/>
                  <rdf:li rdf:resource="http://identifiers.org/kegg.compound/C00084"/>
                  <rdf:li rdf:resource="http://identifiers.org/metanetx.chemical/MNXM75"/>
                  <rdf:li rdf:resource="http://identifiers.org/seed.compound/cpd00071"/>
                </rdf:Bag>
              </bqbiol:is>
            </rdf:Description>
          </rdf:RDF>
        </sbml:annotation>
      </species>
      <species boundaryCondition="false" constant="false" hasOnlySubstanceUnits="false" id="M_acamoxm_c" name="N-Acetyl-L-2-amino-6-oxopimelate" metaid="M_acamoxm_c" compartment="c" fbc:charge="-2" fbc:chemicalFormula="C9H11NO6">
        <sbml:annotation xmlns:sbml="http://www.sbml.org/sbml/level3/version1/core">
          <rdf:RDF xmlns:rdf="http://www.w3.org/1999/02/22-rdf-syntax-ns#">
            <rdf:Description rdf:about="#M_acamoxm_c">
              <bqbiol:is xmlns:bqbiol="http://biomodels.net/biology-qualifiers/">
                <rdf:Bag>
                  <rdf:li rdf:resource="http://identifiers.org/bigg.metabolite/acamoxm"/>
                  <rdf:li rdf:resource="http://identifiers.org/biocyc/META:N-ACETYL-L-2-AMINO-6-OXO-PIMELATE"/>
                  <rdf:li rdf:resource="http://identifiers.org/chebi/CHEBI:13046"/>
                  <rdf:li rdf:resource="http://identifiers.org/chebi/CHEBI:17355"/>
                  <rdf:li rdf:resource="http://identifiers.org/chebi/CHEBI:21194"/>
                  <rdf:li rdf:resource="http://identifiers.org/chebi/CHEBI:58117"/>
                  <rdf:li rdf:resource="http://identifiers.org/chebi/CHEBI:6155"/>
                  <rdf:li rdf:resource="http://identifiers.org/chebi/CHEBI:7148"/>
                  <rdf:li rdf:resource="http://identifiers.org/kegg.compound/C05539"/>
                  <rdf:li rdf:resource="http://identifiers.org/metanetx.chemical/MNXM1872"/>
                  <rdf:li rdf:resource="http://identifiers.org/seed.compound/cpd03289"/>
                </rdf:Bag>
              </bqbiol:is>
            </rdf:Description>
          </rdf:RDF>
        </sbml:annotation>
      </species>
      <species boundaryCondition="false" constant="false" hasOnlySubstanceUnits="false" id="M_accoa_c" name="Acetyl-CoA" metaid="M_accoa_c" compartment="c" fbc:charge="-4" fbc:chemicalFormula="C23H34N7O17P3S">
        <sbml:annotation xmlns:sbml="http://www.sbml.org/sbml/level3/version1/core">
          <rdf:RDF xmlns:rdf="http://www.w3.org/1999/02/22-rdf-syntax-ns#">
            <rdf:Description rdf:about="#M_accoa_c">
              <bqbiol:is xmlns:bqbiol="http://biomodels.net/biology-qualifiers/">
                <rdf:Bag>
                  <rdf:li rdf:resource="http://identifiers.org/bigg.metabolite/accoa"/>
                  <rdf:li rdf:resource="http://identifiers.org/biocyc/META:ACETYL-COA"/>
                  <rdf:li rdf:resource="http://identifiers.org/chebi/CHEBI:13712"/>
                  <rdf:li rdf:resource="http://identifiers.org/chebi/CHEBI:15351"/>
                  <rdf:li rdf:resource="http://identifiers.org/chebi/CHEBI:22192"/>
                  <rdf:li rdf:resource="http://identifiers.org/chebi/CHEBI:2408"/>
                  <rdf:li rdf:resource="http://identifiers.org/chebi/CHEBI:40470"/>
                  <rdf:li rdf:resource="http://identifiers.org/chebi/CHEBI:57288"/>
                  <rdf:li rdf:resource="http://identifiers.org/hmdb/HMDB01206"/>
                  <rdf:li rdf:resource="http://identifiers.org/kegg.compound/C00024"/>
                  <rdf:li rdf:resource="http://identifiers.org/lipidmaps/LMFA07050029"/>
                  <rdf:li rdf:resource="http://identifiers.org/lipidmaps/LMFA07050281"/>
                  <rdf:li rdf:resource="http://identifiers.org/metanetx.chemical/MNXM21"/>
                  <rdf:li rdf:resource="http://identifiers.org/seed.compound/cpd00022"/>
                </rdf:Bag>
              </bqbiol:is>
            </rdf:Description>
          </rdf:RDF>
        </sbml:annotation>
      </species>
      <species boundaryCondition="false" constant="false" hasOnlySubstanceUnits="false" id="M_acgam1p_c" name="N-Acetyl-D-glucosamine 1-phosphate" metaid="M_acgam1p_c" compartment="c" fbc:charge="-2" fbc:chemicalFormula="C8H14NO9P">
        <sbml:annotation xmlns:sbml="http://www.sbml.org/sbml/level3/version1/core">
          <rdf:RDF xmlns:rdf="http://www.w3.org/1999/02/22-rdf-syntax-ns#">
            <rdf:Description rdf:about="#M_acgam1p_c">
              <bqbiol:is xmlns:bqbiol="http://biomodels.net/biology-qualifiers/">
                <rdf:Bag>
                  <rdf:li rdf:resource="http://identifiers.org/bigg.metabolite/acgam1p"/>
                  <rdf:li rdf:resource="http://identifiers.org/chebi/CHEBI:7125"/>
                  <rdf:li rdf:resource="http://identifiers.org/kegg.compound/C04256"/>
                  <rdf:li rdf:resource="http://identifiers.org/metanetx.chemical/MNXM91871"/>
                  <rdf:li rdf:resource="http://identifiers.org/seed.compound/cpd02611"/>
                </rdf:Bag>
              </bqbiol:is>
            </rdf:Description>
          </rdf:RDF>
        </sbml:annotation>
      </species>
      <species boundaryCondition="false" constant="false" hasOnlySubstanceUnits="false" id="M_achms_c" name="O-Acetyl-L-homoserine" metaid="M_achms_c" compartment="c" fbc:charge="0" fbc:chemicalFormula="C6H11NO4">
        <sbml:annotation xmlns:sbml="http://www.sbml.org/sbml/level3/version1/core">
          <rdf:RDF xmlns:rdf="http://www.w3.org/1999/02/22-rdf-syntax-ns#">
            <rdf:Description rdf:about="#M_achms_c">
              <bqbiol:is xmlns:bqbiol="http://biomodels.net/biology-qualifiers/">
                <rdf:Bag>
                  <rdf:li rdf:resource="http://identifiers.org/bigg.metabolite/achms"/>
                  <rdf:li rdf:resource="http://identifiers.org/biocyc/META:CPD-667"/>
                  <rdf:li rdf:resource="http://identifiers.org/chebi/CHEBI:12684"/>
                  <rdf:li rdf:resource="http://identifiers.org/chebi/CHEBI:12709"/>
                  <rdf:li rdf:resource="http://identifiers.org/chebi/CHEBI:16288"/>
                  <rdf:li rdf:resource="http://identifiers.org/chebi/CHEBI:21937"/>
                  <rdf:li rdf:resource="http://identifiers.org/chebi/CHEBI:57716"/>
                  <rdf:li rdf:resource="http://identifiers.org/chebi/CHEBI:7667"/>
                  <rdf:li rdf:resource="http://identifiers.org/kegg.compound/C01077"/>
                  <rdf:li rdf:resource="http://identifiers.org/metanetx.chemical/MNXM699"/>
                  <rdf:li rdf:resource="http://identifiers.org/seed.compound/cpd00790"/>
                </rdf:Bag>
              </bqbiol:is>
            </rdf:Description>
          </rdf:RDF>
        </sbml:annotation>
      </species>
      <species boundaryCondition="false" constant="false" hasOnlySubstanceUnits="false" id="M_acmam_c" name="N-Acetyl-D-muramoate" metaid="M_acmam_c" compartment="c" fbc:charge="-1" fbc:chemicalFormula="C11H18NO8">
        <sbml:annotation xmlns:sbml="http://www.sbml.org/sbml/level3/version1/core">
          <rdf:RDF xmlns:rdf="http://www.w3.org/1999/02/22-rdf-syntax-ns#">
            <rdf:Description rdf:about="#M_acmam_c">
              <bqbiol:is xmlns:bqbiol="http://biomodels.net/biology-qualifiers/">
                <rdf:Bag>
                  <rdf:li rdf:resource="http://identifiers.org/bigg.metabolite/acmam"/>
                  <rdf:li rdf:resource="http://identifiers.org/metanetx.chemical/MNXM12354"/>
                  <rdf:li rdf:resource="http://identifiers.org/seed.compound/cpd03485"/>
                </rdf:Bag>
              </bqbiol:is>
            </rdf:Description>
          </rdf:RDF>
        </sbml:annotation>
      </species>
      <species boundaryCondition="false" constant="false" hasOnlySubstanceUnits="false" id="M_acmama_c" name="N-Acetyl-D-muramoyl-L-alanine" metaid="M_acmama_c" compartment="c" fbc:charge="-1" fbc:chemicalFormula="C14H23N2O9">
        <sbml:annotation xmlns:sbml="http://www.sbml.org/sbml/level3/version1/core">
          <rdf:RDF xmlns:rdf="http://www.w3.org/1999/02/22-rdf-syntax-ns#">
            <rdf:Description rdf:about="#M_acmama_c">
              <bqbiol:is xmlns:bqbiol="http://biomodels.net/biology-qualifiers/">
                <rdf:Bag>
                  <rdf:li rdf:resource="http://identifiers.org/bigg.metabolite/acmama"/>
                  <rdf:li rdf:resource="http://identifiers.org/chebi/CHEBI:83941"/>
                  <rdf:li rdf:resource="http://identifiers.org/chebi/CHEBI:84933"/>
                  <rdf:li rdf:resource="http://identifiers.org/metanetx.chemical/MNXM4053"/>
                </rdf:Bag>
              </bqbiol:is>
            </rdf:Description>
          </rdf:RDF>
        </sbml:annotation>
      </species>
      <species boundaryCondition="false" constant="false" hasOnlySubstanceUnits="false" id="M_acser_c" name="O-Acetyl-L-serine" metaid="M_acser_c" compartment="c" fbc:charge="0" fbc:chemicalFormula="C5H9NO4">
        <sbml:annotation xmlns:sbml="http://www.sbml.org/sbml/level3/version1/core">
          <rdf:RDF xmlns:rdf="http://www.w3.org/1999/02/22-rdf-syntax-ns#">
            <rdf:Description rdf:about="#M_acser_c">
              <bqbiol:is xmlns:bqbiol="http://biomodels.net/biology-qualifiers/">
                <rdf:Bag>
                  <rdf:li rdf:resource="http://identifiers.org/bigg.metabolite/acser"/>
                  <rdf:li rdf:resource="http://identifiers.org/biocyc/META:ACETYLSERINE"/>
                  <rdf:li rdf:resource="http://identifiers.org/chebi/CHEBI:12685"/>
                  <rdf:li rdf:resource="http://identifiers.org/chebi/CHEBI:12710"/>
                  <rdf:li rdf:resource="http://identifiers.org/chebi/CHEBI:12724"/>
                  <rdf:li rdf:resource="http://identifiers.org/chebi/CHEBI:17981"/>
                  <rdf:li rdf:resource="http://identifiers.org/chebi/CHEBI:21938"/>
                  <rdf:li rdf:resource="http://identifiers.org/chebi/CHEBI:44568"/>
                  <rdf:li rdf:resource="http://identifiers.org/chebi/CHEBI:58340"/>
                  <rdf:li rdf:resource="http://identifiers.org/chebi/CHEBI:7668"/>
                  <rdf:li rdf:resource="http://identifiers.org/hmdb/HMDB03011"/>
                  <rdf:li rdf:resource="http://identifiers.org/kegg.compound/C00979"/>
                  <rdf:li rdf:resource="http://identifiers.org/metanetx.chemical/MNXM418"/>
                  <rdf:li rdf:resource="http://identifiers.org/seed.compound/cpd00722"/>
                </rdf:Bag>
              </bqbiol:is>
            </rdf:Description>
          </rdf:RDF>
        </sbml:annotation>
      </species>
      <species boundaryCondition="false" constant="false" hasOnlySubstanceUnits="false" id="M_actn__R_c" name="(R)-Acetoin" metaid="M_actn__R_c" compartment="c" fbc:charge="0" fbc:chemicalFormula="C4H8O2">
        <sbml:annotation xmlns:sbml="http://www.sbml.org/sbml/level3/version1/core">
          <rdf:RDF xmlns:rdf="http://www.w3.org/1999/02/22-rdf-syntax-ns#">
            <rdf:Description rdf:about="#M_actn__R_c">
              <bqbiol:is xmlns:bqbiol="http://biomodels.net/biology-qualifiers/">
                <rdf:Bag>
                  <rdf:li rdf:resource="http://identifiers.org/bigg.metabolite/actn__R"/>
                  <rdf:li rdf:resource="http://identifiers.org/biocyc/META:CPD-10353"/>
                  <rdf:li rdf:resource="http://identifiers.org/chebi/CHEBI:10968"/>
                  <rdf:li rdf:resource="http://identifiers.org/chebi/CHEBI:10996"/>
                  <rdf:li rdf:resource="http://identifiers.org/chebi/CHEBI:15686"/>
                  <rdf:li rdf:resource="http://identifiers.org/chebi/CHEBI:18680"/>
                  <rdf:li rdf:resource="http://identifiers.org/chebi/CHEBI:335"/>
                  <rdf:li rdf:resource="http://identifiers.org/chebi/CHEBI:43026"/>
                  <rdf:li rdf:resource="http://identifiers.org/kegg.compound/C00810"/>
                  <rdf:li rdf:resource="http://identifiers.org/lipidmaps/LMFA12000064"/>
                  <rdf:li rdf:resource="http://identifiers.org/metanetx.chemical/MNXM664"/>
                  <rdf:li rdf:resource="http://identifiers.org/seed.compound/cpd19008"/>
                </rdf:Bag>
              </bqbiol:is>
            </rdf:Description>
          </rdf:RDF>
        </sbml:annotation>
      </species>
      <species boundaryCondition="false" constant="false" hasOnlySubstanceUnits="false" id="M_actn__R_e" name="(R)-Acetoin" metaid="M_actn__R_e" compartment="e" fbc:charge="0" fbc:chemicalFormula="C4H8O2">
        <sbml:annotation xmlns:sbml="http://www.sbml.org/sbml/level3/version1/core">
          <rdf:RDF xmlns:rdf="http://www.w3.org/1999/02/22-rdf-syntax-ns#">
            <rdf:Description rdf:about="#M_actn__R_e">
              <bqbiol:is xmlns:bqbiol="http://biomodels.net/biology-qualifiers/">
                <rdf:Bag>
                  <rdf:li rdf:resource="http://identifiers.org/bigg.metabolite/actn__R"/>
                  <rdf:li rdf:resource="http://identifiers.org/biocyc/META:CPD-10353"/>
                  <rdf:li rdf:resource="http://identifiers.org/chebi/CHEBI:10968"/>
                  <rdf:li rdf:resource="http://identifiers.org/chebi/CHEBI:10996"/>
                  <rdf:li rdf:resource="http://identifiers.org/chebi/CHEBI:15686"/>
                  <rdf:li rdf:resource="http://identifiers.org/chebi/CHEBI:18680"/>
                  <rdf:li rdf:resource="http://identifiers.org/chebi/CHEBI:335"/>
                  <rdf:li rdf:resource="http://identifiers.org/chebi/CHEBI:43026"/>
                  <rdf:li rdf:resource="http://identifiers.org/kegg.compound/C00810"/>
                  <rdf:li rdf:resource="http://identifiers.org/lipidmaps/LMFA12000064"/>
                  <rdf:li rdf:resource="http://identifiers.org/metanetx.chemical/MNXM664"/>
                  <rdf:li rdf:resource="http://identifiers.org/seed.compound/cpd19008"/>
                </rdf:Bag>
              </bqbiol:is>
            </rdf:Description>
          </rdf:RDF>
        </sbml:annotation>
      </species>
      <species boundaryCondition="false" constant="false" hasOnlySubstanceUnits="false" id="M_actp_c" name="Acetyl phosphate" metaid="M_actp_c" compartment="c" fbc:charge="-2" fbc:chemicalFormula="C2H3O5P">
        <sbml:annotation xmlns:sbml="http://www.sbml.org/sbml/level3/version1/core">
          <rdf:RDF xmlns:rdf="http://www.w3.org/1999/02/22-rdf-syntax-ns#">
            <rdf:Description rdf:about="#M_actp_c">
              <bqbiol:is xmlns:bqbiol="http://biomodels.net/biology-qualifiers/">
                <rdf:Bag>
                  <rdf:li rdf:resource="http://identifiers.org/bigg.metabolite/actp"/>
                  <rdf:li rdf:resource="http://identifiers.org/biocyc/META:ACETYL-P"/>
                  <rdf:li rdf:resource="http://identifiers.org/chebi/CHEBI:13711"/>
                  <rdf:li rdf:resource="http://identifiers.org/chebi/CHEBI:15350"/>
                  <rdf:li rdf:resource="http://identifiers.org/chebi/CHEBI:22191"/>
                  <rdf:li rdf:resource="http://identifiers.org/chebi/CHEBI:2407"/>
                  <rdf:li rdf:resource="http://identifiers.org/chebi/CHEBI:46262"/>
                  <rdf:li rdf:resource="http://identifiers.org/hmdb/HMDB01494"/>
                  <rdf:li rdf:resource="http://identifiers.org/kegg.compound/C00227"/>
                  <rdf:li rdf:resource="http://identifiers.org/metanetx.chemical/MNXM280"/>
                  <rdf:li rdf:resource="http://identifiers.org/seed.compound/cpd00196"/>
                </rdf:Bag>
              </bqbiol:is>
            </rdf:Description>
          </rdf:RDF>
        </sbml:annotation>
      </species>
      <species boundaryCondition="false" constant="false" hasOnlySubstanceUnits="false" id="M_adocbi_c" name="Adenosyl cobinamide" metaid="M_adocbi_c" compartment="c" fbc:charge="1" fbc:chemicalFormula="C58H84CoN16O11">
        <sbml:annotation xmlns:sbml="http://www.sbml.org/sbml/level3/version1/core">
          <rdf:RDF xmlns:rdf="http://www.w3.org/1999/02/22-rdf-syntax-ns#">
            <rdf:Description rdf:about="#M_adocbi_c">
              <bqbiol:is xmlns:bqbiol="http://biomodels.net/biology-qualifiers/">
                <rdf:Bag>
                  <rdf:li rdf:resource="http://identifiers.org/bigg.metabolite/adocbi"/>
                  <rdf:li rdf:resource="http://identifiers.org/biocyc/META:ADENOSYLCOBINAMIDE"/>
                  <rdf:li rdf:resource="http://identifiers.org/hmdb/HMDB06903"/>
                  <rdf:li rdf:resource="http://identifiers.org/hmdb/HMDB06964"/>
                  <rdf:li rdf:resource="http://identifiers.org/kegg.compound/C06508"/>
                  <rdf:li rdf:resource="http://identifiers.org/metanetx.chemical/MNXM90790"/>
                  <rdf:li rdf:resource="http://identifiers.org/seed.compound/cpd03918"/>
                </rdf:Bag>
              </bqbiol:is>
            </rdf:Description>
          </rdf:RDF>
        </sbml:annotation>
      </species>
      <species boundaryCondition="false" constant="false" hasOnlySubstanceUnits="false" id="M_adocbip_c" name="Adenosyl cobinamide phosphate" metaid="M_adocbip_c" compartment="c" fbc:charge="-1" fbc:chemicalFormula="C58H83CoN16O14P">
        <sbml:annotation xmlns:sbml="http://www.sbml.org/sbml/level3/version1/core">
          <rdf:RDF xmlns:rdf="http://www.w3.org/1999/02/22-rdf-syntax-ns#">
            <rdf:Description rdf:about="#M_adocbip_c">
              <bqbiol:is xmlns:bqbiol="http://biomodels.net/biology-qualifiers/">
                <rdf:Bag>
                  <rdf:li rdf:resource="http://identifiers.org/bigg.metabolite/adocbip"/>
                  <rdf:li rdf:resource="http://identifiers.org/biocyc/META:ADENOSYLCOBINAMIDE-P"/>
                  <rdf:li rdf:resource="http://identifiers.org/chebi/CHEBI:2481"/>
                  <rdf:li rdf:resource="http://identifiers.org/chebi/CHEBI:58502"/>
                  <rdf:li rdf:resource="http://identifiers.org/hmdb/HMDB12184"/>
                  <rdf:li rdf:resource="http://identifiers.org/kegg.compound/C06509"/>
                  <rdf:li rdf:resource="http://identifiers.org/metanetx.chemical/MNXM856"/>
                  <rdf:li rdf:resource="http://identifiers.org/seed.compound/cpd03919"/>
                </rdf:Bag>
              </bqbiol:is>
            </rdf:Description>
          </rdf:RDF>
        </sbml:annotation>
      </species>
      <species boundaryCondition="false" constant="false" hasOnlySubstanceUnits="false" id="M_adcobdam_c" name="Adenosyl cobyrinate diamide" compartment="c" fbc:charge="-4" fbc:chemicalFormula="C55H68CoN11O15"/>
      <species boundaryCondition="false" constant="false" hasOnlySubstanceUnits="false" id="M_adcobhex_c" name="adenosyl-cobyric acid" compartment="c" fbc:charge="0" fbc:chemicalFormula="C55H76CoN15O11"/>
      <species boundaryCondition="false" constant="false" hasOnlySubstanceUnits="false" id="M_ade_c" name="Adenine" metaid="M_ade_c" compartment="c" fbc:charge="0" fbc:chemicalFormula="C5H5N5">
        <sbml:annotation xmlns:sbml="http://www.sbml.org/sbml/level3/version1/core">
          <rdf:RDF xmlns:rdf="http://www.w3.org/1999/02/22-rdf-syntax-ns#">
            <rdf:Description rdf:about="#M_ade_c">
              <bqbiol:is xmlns:bqbiol="http://biomodels.net/biology-qualifiers/">
                <rdf:Bag>
                  <rdf:li rdf:resource="http://identifiers.org/bigg.metabolite/ade"/>
                  <rdf:li rdf:resource="http://identifiers.org/biocyc/META:ADENINE"/>
                  <rdf:li rdf:resource="http://identifiers.org/biocyc/META:ADENINE-RING"/>
                  <rdf:li rdf:resource="http://identifiers.org/chebi/CHEBI:13733"/>
                  <rdf:li rdf:resource="http://identifiers.org/chebi/CHEBI:16708"/>
                  <rdf:li rdf:resource="http://identifiers.org/chebi/CHEBI:22236"/>
                  <rdf:li rdf:resource="http://identifiers.org/chebi/CHEBI:2470"/>
                  <rdf:li rdf:resource="http://identifiers.org/chebi/CHEBI:40579"/>
                  <rdf:li rdf:resource="http://identifiers.org/hmdb/HMDB00034"/>
                  <rdf:li rdf:resource="http://identifiers.org/kegg.compound/C00147"/>
                  <rdf:li rdf:resource="http://identifiers.org/kegg.drug/D00034"/>
                  <rdf:li rdf:resource="http://identifiers.org/metanetx.chemical/MNXM168"/>
                  <rdf:li rdf:resource="http://identifiers.org/seed.compound/cpd00128"/>
                  <rdf:li rdf:resource="http://identifiers.org/seed.compound/cpd22238"/>
                </rdf:Bag>
              </bqbiol:is>
            </rdf:Description>
          </rdf:RDF>
        </sbml:annotation>
      </species>
      <species boundaryCondition="false" constant="false" hasOnlySubstanceUnits="false" id="M_ade_e" name="Adenine" metaid="M_ade_e" compartment="e" fbc:charge="0" fbc:chemicalFormula="C5H5N5">
        <sbml:annotation xmlns:sbml="http://www.sbml.org/sbml/level3/version1/core">
          <rdf:RDF xmlns:rdf="http://www.w3.org/1999/02/22-rdf-syntax-ns#">
            <rdf:Description rdf:about="#M_ade_e">
              <bqbiol:is xmlns:bqbiol="http://biomodels.net/biology-qualifiers/">
                <rdf:Bag>
                  <rdf:li rdf:resource="http://identifiers.org/bigg.metabolite/ade"/>
                  <rdf:li rdf:resource="http://identifiers.org/biocyc/META:ADENINE"/>
                  <rdf:li rdf:resource="http://identifiers.org/biocyc/META:ADENINE-RING"/>
                  <rdf:li rdf:resource="http://identifiers.org/chebi/CHEBI:13733"/>
                  <rdf:li rdf:resource="http://identifiers.org/chebi/CHEBI:16708"/>
                  <rdf:li rdf:resource="http://identifiers.org/chebi/CHEBI:22236"/>
                  <rdf:li rdf:resource="http://identifiers.org/chebi/CHEBI:2470"/>
                  <rdf:li rdf:resource="http://identifiers.org/chebi/CHEBI:40579"/>
                  <rdf:li rdf:resource="http://identifiers.org/hmdb/HMDB00034"/>
                  <rdf:li rdf:resource="http://identifiers.org/kegg.compound/C00147"/>
                  <rdf:li rdf:resource="http://identifiers.org/kegg.drug/D00034"/>
                  <rdf:li rdf:resource="http://identifiers.org/metanetx.chemical/MNXM168"/>
                  <rdf:li rdf:resource="http://identifiers.org/seed.compound/cpd00128"/>
                  <rdf:li rdf:resource="http://identifiers.org/seed.compound/cpd22238"/>
                </rdf:Bag>
              </bqbiol:is>
            </rdf:Description>
          </rdf:RDF>
        </sbml:annotation>
      </species>
      <species boundaryCondition="false" constant="false" hasOnlySubstanceUnits="false" id="M_agdpcbi_c" name="Adenosine-GDP-cobinamide" metaid="M_agdpcbi_c" compartment="c" fbc:charge="-1" fbc:chemicalFormula="C68H95CoN21O21P2">
        <sbml:annotation xmlns:sbml="http://www.sbml.org/sbml/level3/version1/core">
          <rdf:RDF xmlns:rdf="http://www.w3.org/1999/02/22-rdf-syntax-ns#">
            <rdf:Description rdf:about="#M_agdpcbi_c">
              <bqbiol:is xmlns:bqbiol="http://biomodels.net/biology-qualifiers/">
                <rdf:Bag>
                  <rdf:li rdf:resource="http://identifiers.org/bigg.metabolite/agdpcbi"/>
                  <rdf:li rdf:resource="http://identifiers.org/biocyc/META:ADENOSYLCOBINAMIDE-GDP"/>
                  <rdf:li rdf:resource="http://identifiers.org/chebi/CHEBI:2479"/>
                  <rdf:li rdf:resource="http://identifiers.org/chebi/CHEBI:60487"/>
                  <rdf:li rdf:resource="http://identifiers.org/hmdb/HMDB12185"/>
                  <rdf:li rdf:resource="http://identifiers.org/kegg.compound/C06510"/>
                  <rdf:li rdf:resource="http://identifiers.org/metanetx.chemical/MNXM1105"/>
                  <rdf:li rdf:resource="http://identifiers.org/seed.compound/cpd03920"/>
                </rdf:Bag>
              </bqbiol:is>
            </rdf:Description>
          </rdf:RDF>
        </sbml:annotation>
      </species>
      <species boundaryCondition="false" constant="false" hasOnlySubstanceUnits="false" id="M_adn_c" name="Adenosine" metaid="M_adn_c" compartment="c" fbc:charge="0" fbc:chemicalFormula="C10H13N5O4">
        <sbml:annotation xmlns:sbml="http://www.sbml.org/sbml/level3/version1/core">
          <rdf:RDF xmlns:rdf="http://www.w3.org/1999/02/22-rdf-syntax-ns#">
            <rdf:Description rdf:about="#M_adn_c">
              <bqbiol:is xmlns:bqbiol="http://biomodels.net/biology-qualifiers/">
                <rdf:Bag>
                  <rdf:li rdf:resource="http://identifiers.org/bigg.metabolite/adn"/>
                  <rdf:li rdf:resource="http://identifiers.org/biocyc/META:ADENOSINE"/>
                  <rdf:li rdf:resource="http://identifiers.org/chebi/CHEBI:13734"/>
                  <rdf:li rdf:resource="http://identifiers.org/chebi/CHEBI:16335"/>
                  <rdf:li rdf:resource="http://identifiers.org/chebi/CHEBI:22237"/>
                  <rdf:li rdf:resource="http://identifiers.org/chebi/CHEBI:2472"/>
                  <rdf:li rdf:resource="http://identifiers.org/chebi/CHEBI:40558"/>
                  <rdf:li rdf:resource="http://identifiers.org/chebi/CHEBI:40825"/>
                  <rdf:li rdf:resource="http://identifiers.org/chebi/CHEBI:40906"/>
                  <rdf:li rdf:resource="http://identifiers.org/chebi/CHEBI:40911"/>
                  <rdf:li rdf:resource="http://identifiers.org/hmdb/HMDB00050"/>
                  <rdf:li rdf:resource="http://identifiers.org/hmdb/HMDB04401"/>
                  <rdf:li rdf:resource="http://identifiers.org/hmdb/HMDB04402"/>
                  <rdf:li rdf:resource="http://identifiers.org/hmdb/HMDB04421"/>
                  <rdf:li rdf:resource="http://identifiers.org/kegg.compound/C00212"/>
                  <rdf:li rdf:resource="http://identifiers.org/kegg.drug/D00045"/>
                  <rdf:li rdf:resource="http://identifiers.org/metanetx.chemical/MNXM212"/>
                  <rdf:li rdf:resource="http://identifiers.org/seed.compound/cpd00182"/>
                </rdf:Bag>
              </bqbiol:is>
            </rdf:Description>
          </rdf:RDF>
        </sbml:annotation>
      </species>
      <species boundaryCondition="false" constant="false" hasOnlySubstanceUnits="false" id="M_adp_c" name="ADP" metaid="M_adp_c" compartment="c" fbc:charge="-3" fbc:chemicalFormula="C10H12N5O10P2">
        <sbml:annotation xmlns:sbml="http://www.sbml.org/sbml/level3/version1/core">
          <rdf:RDF xmlns:rdf="http://www.w3.org/1999/02/22-rdf-syntax-ns#">
            <rdf:Description rdf:about="#M_adp_c">
              <bqbiol:is xmlns:bqbiol="http://biomodels.net/biology-qualifiers/">
                <rdf:Bag>
                  <rdf:li rdf:resource="http://identifiers.org/bigg.metabolite/adp"/>
                  <rdf:li rdf:resource="http://identifiers.org/biocyc/META:ADP"/>
                  <rdf:li rdf:resource="http://identifiers.org/biocyc/META:CPD0-1651"/>
                  <rdf:li rdf:resource="http://identifiers.org/chebi/CHEBI:13222"/>
                  <rdf:li rdf:resource="http://identifiers.org/chebi/CHEBI:16761"/>
                  <rdf:li rdf:resource="http://identifiers.org/chebi/CHEBI:22244"/>
                  <rdf:li rdf:resource="http://identifiers.org/chebi/CHEBI:2342"/>
                  <rdf:li rdf:resource="http://identifiers.org/chebi/CHEBI:40553"/>
                  <rdf:li rdf:resource="http://identifiers.org/chebi/CHEBI:456216"/>
                  <rdf:li rdf:resource="http://identifiers.org/chebi/CHEBI:87518"/>
                  <rdf:li rdf:resource="http://identifiers.org/hmdb/HMDB01341"/>
                  <rdf:li rdf:resource="http://identifiers.org/kegg.compound/C00008"/>
                  <rdf:li rdf:resource="http://identifiers.org/kegg.glycan/G11113"/>
                  <rdf:li rdf:resource="http://identifiers.org/metanetx.chemical/MNXM7"/>
                  <rdf:li rdf:resource="http://identifiers.org/seed.compound/cpd00008"/>
                </rdf:Bag>
              </bqbiol:is>
            </rdf:Description>
          </rdf:RDF>
        </sbml:annotation>
      </species>
      <species boundaryCondition="false" constant="false" hasOnlySubstanceUnits="false" id="M_adprib_c" name="ADPribose" metaid="M_adprib_c" compartment="c" fbc:charge="-2" fbc:chemicalFormula="C15H21N5O14P2">
        <sbml:annotation xmlns:sbml="http://www.sbml.org/sbml/level3/version1/core">
          <rdf:RDF xmlns:rdf="http://www.w3.org/1999/02/22-rdf-syntax-ns#">
            <rdf:Description rdf:about="#M_adprib_c">
              <bqbiol:is xmlns:bqbiol="http://biomodels.net/biology-qualifiers/">
                <rdf:Bag>
                  <rdf:li rdf:resource="http://identifiers.org/bigg.metabolite/adprib"/>
                  <rdf:li rdf:resource="http://identifiers.org/biocyc/META:ADENOSINE_DIPHOSPHATE_RIBOSE"/>
                  <rdf:li rdf:resource="http://identifiers.org/chebi/CHEBI:13231"/>
                  <rdf:li rdf:resource="http://identifiers.org/chebi/CHEBI:16960"/>
                  <rdf:li rdf:resource="http://identifiers.org/chebi/CHEBI:20850"/>
                  <rdf:li rdf:resource="http://identifiers.org/chebi/CHEBI:2351"/>
                  <rdf:li rdf:resource="http://identifiers.org/chebi/CHEBI:32889"/>
                  <rdf:li rdf:resource="http://identifiers.org/chebi/CHEBI:40752"/>
                  <rdf:li rdf:resource="http://identifiers.org/chebi/CHEBI:57967"/>
                  <rdf:li rdf:resource="http://identifiers.org/kegg.compound/C00301"/>
                  <rdf:li rdf:resource="http://identifiers.org/kegg.compound/C01882"/>
                  <rdf:li rdf:resource="http://identifiers.org/metanetx.chemical/MNXM48596"/>
                  <rdf:li rdf:resource="http://identifiers.org/seed.compound/cpd00251"/>
                  <rdf:li rdf:resource="http://identifiers.org/seed.compound/cpd01296"/>
                </rdf:Bag>
              </bqbiol:is>
            </rdf:Description>
          </rdf:RDF>
        </sbml:annotation>
      </species>
      <species boundaryCondition="false" constant="false" hasOnlySubstanceUnits="false" id="M_agly3p_LRE_c" name="1-Acyl-sn-glycerol 3-phosphate (Lb reuteri specific)" compartment="c"/>
      <species boundaryCondition="false" constant="false" hasOnlySubstanceUnits="false" id="M_ahcys_c" name="S-Adenosyl-L-homocysteine" metaid="M_ahcys_c" compartment="c" fbc:charge="0" fbc:chemicalFormula="C14H20N6O5S">
        <sbml:annotation xmlns:sbml="http://www.sbml.org/sbml/level3/version1/core">
          <rdf:RDF xmlns:rdf="http://www.w3.org/1999/02/22-rdf-syntax-ns#">
            <rdf:Description rdf:about="#M_ahcys_c">
              <bqbiol:is xmlns:bqbiol="http://biomodels.net/biology-qualifiers/">
                <rdf:Bag>
                  <rdf:li rdf:resource="http://identifiers.org/bigg.metabolite/ahcys"/>
                  <rdf:li rdf:resource="http://identifiers.org/biocyc/META:ADENOSYL-HOMO-CYS"/>
                  <rdf:li rdf:resource="http://identifiers.org/chebi/CHEBI:12741"/>
                  <rdf:li rdf:resource="http://identifiers.org/chebi/CHEBI:12759"/>
                  <rdf:li rdf:resource="http://identifiers.org/chebi/CHEBI:12761"/>
                  <rdf:li rdf:resource="http://identifiers.org/chebi/CHEBI:16680"/>
                  <rdf:li rdf:resource="http://identifiers.org/chebi/CHEBI:22034"/>
                  <rdf:li rdf:resource="http://identifiers.org/chebi/CHEBI:45495"/>
                  <rdf:li rdf:resource="http://identifiers.org/chebi/CHEBI:57856"/>
                  <rdf:li rdf:resource="http://identifiers.org/chebi/CHEBI:67009"/>
                  <rdf:li rdf:resource="http://identifiers.org/chebi/CHEBI:8945"/>
                  <rdf:li rdf:resource="http://identifiers.org/hmdb/HMDB00939"/>
                  <rdf:li rdf:resource="http://identifiers.org/kegg.compound/C00021"/>
                  <rdf:li rdf:resource="http://identifiers.org/metanetx.chemical/MNXM19"/>
                  <rdf:li rdf:resource="http://identifiers.org/seed.compound/cpd00019"/>
                </rdf:Bag>
              </bqbiol:is>
            </rdf:Description>
          </rdf:RDF>
        </sbml:annotation>
      </species>
      <species boundaryCondition="false" constant="false" hasOnlySubstanceUnits="false" id="M_ahdt_c" name="2-Amino-4-hydroxy-6-(erythro-1,2,3-trihydroxypropyl)dihydropteridine triphosphate" metaid="M_ahdt_c" compartment="c" fbc:charge="-4" fbc:chemicalFormula="C9H12N5O13P3">
        <sbml:annotation xmlns:sbml="http://www.sbml.org/sbml/level3/version1/core">
          <rdf:RDF xmlns:rdf="http://www.w3.org/1999/02/22-rdf-syntax-ns#">
            <rdf:Description rdf:about="#M_ahdt_c">
              <bqbiol:is xmlns:bqbiol="http://biomodels.net/biology-qualifiers/">
                <rdf:Bag>
                  <rdf:li rdf:resource="http://identifiers.org/bigg.metabolite/ahdt"/>
                  <rdf:li rdf:resource="http://identifiers.org/biocyc/META:DIHYDRONEOPTERIN-P3"/>
                  <rdf:li rdf:resource="http://identifiers.org/chebi/CHEBI:1002"/>
                  <rdf:li rdf:resource="http://identifiers.org/chebi/CHEBI:11509"/>
                  <rdf:li rdf:resource="http://identifiers.org/chebi/CHEBI:12201"/>
                  <rdf:li rdf:resource="http://identifiers.org/chebi/CHEBI:18372"/>
                  <rdf:li rdf:resource="http://identifiers.org/chebi/CHEBI:19455"/>
                  <rdf:li rdf:resource="http://identifiers.org/chebi/CHEBI:20684"/>
                  <rdf:li rdf:resource="http://identifiers.org/chebi/CHEBI:28069"/>
                  <rdf:li rdf:resource="http://identifiers.org/chebi/CHEBI:58462"/>
                  <rdf:li rdf:resource="http://identifiers.org/hmdb/HMDB00980"/>
                  <rdf:li rdf:resource="http://identifiers.org/hmdb/HMDB01144"/>
                  <rdf:li rdf:resource="http://identifiers.org/hmdb/HMDB12181"/>
                  <rdf:li rdf:resource="http://identifiers.org/kegg.compound/C04895"/>
                  <rdf:li rdf:resource="http://identifiers.org/metanetx.chemical/MNXM397"/>
                  <rdf:li rdf:resource="http://identifiers.org/seed.compound/cpd02978"/>
                </rdf:Bag>
              </bqbiol:is>
            </rdf:Description>
          </rdf:RDF>
        </sbml:annotation>
      </species>
      <species boundaryCondition="false" constant="false" hasOnlySubstanceUnits="false" id="M_aicar_c" name="5-Amino-1-(5-Phospho-D-ribosyl)imidazole-4-carboxamide" metaid="M_aicar_c" compartment="c" fbc:charge="-2" fbc:chemicalFormula="C9H13N4O8P">
        <sbml:annotation xmlns:sbml="http://www.sbml.org/sbml/level3/version1/core">
          <rdf:RDF xmlns:rdf="http://www.w3.org/1999/02/22-rdf-syntax-ns#">
            <rdf:Description rdf:about="#M_aicar_c">
              <bqbiol:is xmlns:bqbiol="http://biomodels.net/biology-qualifiers/">
                <rdf:Bag>
                  <rdf:li rdf:resource="http://identifiers.org/bigg.metabolite/aicar"/>
                  <rdf:li rdf:resource="http://identifiers.org/biocyc/META:AICAR"/>
                  <rdf:li rdf:resource="http://identifiers.org/chebi/CHEBI:12102"/>
                  <rdf:li rdf:resource="http://identifiers.org/chebi/CHEBI:18406"/>
                  <rdf:li rdf:resource="http://identifiers.org/chebi/CHEBI:18966"/>
                  <rdf:li rdf:resource="http://identifiers.org/chebi/CHEBI:40739"/>
                  <rdf:li rdf:resource="http://identifiers.org/chebi/CHEBI:573"/>
                  <rdf:li rdf:resource="http://identifiers.org/chebi/CHEBI:58475"/>
                  <rdf:li rdf:resource="http://identifiers.org/hmdb/HMDB01517"/>
                  <rdf:li rdf:resource="http://identifiers.org/kegg.compound/C04677"/>
                  <rdf:li rdf:resource="http://identifiers.org/metanetx.chemical/MNXM365"/>
                  <rdf:li rdf:resource="http://identifiers.org/seed.compound/cpd02851"/>
                </rdf:Bag>
              </bqbiol:is>
            </rdf:Description>
          </rdf:RDF>
        </sbml:annotation>
      </species>
      <species boundaryCondition="false" constant="false" hasOnlySubstanceUnits="false" id="M_air_c" name="5-amino-1-(5-phospho-D-ribosyl)imidazole" metaid="M_air_c" compartment="c" fbc:charge="-2" fbc:chemicalFormula="C8H12N3O7P">
        <sbml:annotation xmlns:sbml="http://www.sbml.org/sbml/level3/version1/core">
          <rdf:RDF xmlns:rdf="http://www.w3.org/1999/02/22-rdf-syntax-ns#">
            <rdf:Description rdf:about="#M_air_c">
              <bqbiol:is xmlns:bqbiol="http://biomodels.net/biology-qualifiers/">
                <rdf:Bag>
                  <rdf:li rdf:resource="http://identifiers.org/bigg.metabolite/air"/>
                  <rdf:li rdf:resource="http://identifiers.org/chebi/CHEBI:12101"/>
                  <rdf:li rdf:resource="http://identifiers.org/chebi/CHEBI:18969"/>
                  <rdf:li rdf:resource="http://identifiers.org/chebi/CHEBI:2655"/>
                  <rdf:li rdf:resource="http://identifiers.org/chebi/CHEBI:28843"/>
                  <rdf:li rdf:resource="http://identifiers.org/chebi/CHEBI:58592"/>
                  <rdf:li rdf:resource="http://identifiers.org/hmdb/HMDB62575"/>
                  <rdf:li rdf:resource="http://identifiers.org/metanetx.chemical/MNXM162266"/>
                </rdf:Bag>
              </bqbiol:is>
            </rdf:Description>
          </rdf:RDF>
        </sbml:annotation>
      </species>
      <species boundaryCondition="false" constant="false" hasOnlySubstanceUnits="false" id="M_akg_c" name="2-Oxoglutarate" metaid="M_akg_c" compartment="c" fbc:charge="-2" fbc:chemicalFormula="C5H4O5">
        <sbml:annotation xmlns:sbml="http://www.sbml.org/sbml/level3/version1/core">
          <rdf:RDF xmlns:rdf="http://www.w3.org/1999/02/22-rdf-syntax-ns#">
            <rdf:Description rdf:about="#M_akg_c">
              <bqbiol:is xmlns:bqbiol="http://biomodels.net/biology-qualifiers/">
                <rdf:Bag>
                  <rdf:li rdf:resource="http://identifiers.org/bigg.metabolite/akg"/>
                  <rdf:li rdf:resource="http://identifiers.org/biocyc/META:2-KETOGLUTARATE"/>
                  <rdf:li rdf:resource="http://identifiers.org/biocyc/META:CPD-16852"/>
                  <rdf:li rdf:resource="http://identifiers.org/chebi/CHEBI:11638"/>
                  <rdf:li rdf:resource="http://identifiers.org/chebi/CHEBI:1253"/>
                  <rdf:li rdf:resource="http://identifiers.org/chebi/CHEBI:16810"/>
                  <rdf:li rdf:resource="http://identifiers.org/chebi/CHEBI:19748"/>
                  <rdf:li rdf:resource="http://identifiers.org/chebi/CHEBI:19749"/>
                  <rdf:li rdf:resource="http://identifiers.org/chebi/CHEBI:30915"/>
                  <rdf:li rdf:resource="http://identifiers.org/chebi/CHEBI:30916"/>
                  <rdf:li rdf:resource="http://identifiers.org/chebi/CHEBI:40661"/>
                  <rdf:li rdf:resource="http://identifiers.org/hmdb/HMDB62781"/>
                  <rdf:li rdf:resource="http://identifiers.org/kegg.compound/C00026"/>
                  <rdf:li rdf:resource="http://identifiers.org/metanetx.chemical/MNXM20"/>
                  <rdf:li rdf:resource="http://identifiers.org/seed.compound/cpd00024"/>
                </rdf:Bag>
              </bqbiol:is>
            </rdf:Description>
          </rdf:RDF>
        </sbml:annotation>
      </species>
      <species boundaryCondition="false" constant="false" hasOnlySubstanceUnits="false" id="M_n6all26d" name="N6-Acetyl-LL-2,6-diaminoheptanedioate" compartment="c" fbc:charge="-2" fbc:chemicalFormula="C9H14N2O5"/>
      <species boundaryCondition="false" constant="false" hasOnlySubstanceUnits="false" id="M_ala__D_c" name="D-Alanine" metaid="M_ala__D_c" compartment="c" fbc:charge="0" fbc:chemicalFormula="C3H7NO2">
        <sbml:annotation xmlns:sbml="http://www.sbml.org/sbml/level3/version1/core">
          <rdf:RDF xmlns:rdf="http://www.w3.org/1999/02/22-rdf-syntax-ns#">
            <rdf:Description rdf:about="#M_ala__D_c">
              <bqbiol:is xmlns:bqbiol="http://biomodels.net/biology-qualifiers/">
                <rdf:Bag>
                  <rdf:li rdf:resource="http://identifiers.org/bigg.metabolite/ala__D"/>
                  <rdf:li rdf:resource="http://identifiers.org/biocyc/META:D-ALANINE"/>
                  <rdf:li rdf:resource="http://identifiers.org/chebi/CHEBI:10840"/>
                  <rdf:li rdf:resource="http://identifiers.org/chebi/CHEBI:12899"/>
                  <rdf:li rdf:resource="http://identifiers.org/chebi/CHEBI:15570"/>
                  <rdf:li rdf:resource="http://identifiers.org/chebi/CHEBI:20893"/>
                  <rdf:li rdf:resource="http://identifiers.org/chebi/CHEBI:32435"/>
                  <rdf:li rdf:resource="http://identifiers.org/chebi/CHEBI:32436"/>
                  <rdf:li rdf:resource="http://identifiers.org/chebi/CHEBI:4087"/>
                  <rdf:li rdf:resource="http://identifiers.org/chebi/CHEBI:41756"/>
                  <rdf:li rdf:resource="http://identifiers.org/chebi/CHEBI:41798"/>
                  <rdf:li rdf:resource="http://identifiers.org/chebi/CHEBI:41848"/>
                  <rdf:li rdf:resource="http://identifiers.org/chebi/CHEBI:41877"/>
                  <rdf:li rdf:resource="http://identifiers.org/chebi/CHEBI:57416"/>
                  <rdf:li rdf:resource="http://identifiers.org/hmdb/HMDB01310"/>
                  <rdf:li rdf:resource="http://identifiers.org/kegg.compound/C00133"/>
                  <rdf:li rdf:resource="http://identifiers.org/metanetx.chemical/MNXM156"/>
                  <rdf:li rdf:resource="http://identifiers.org/seed.compound/cpd00117"/>
                </rdf:Bag>
              </bqbiol:is>
            </rdf:Description>
          </rdf:RDF>
        </sbml:annotation>
      </species>
      <species boundaryCondition="false" constant="false" hasOnlySubstanceUnits="false" id="M_ala__L_c" name="L-Alanine" metaid="M_ala__L_c" compartment="c" fbc:charge="0" fbc:chemicalFormula="C3H7NO2">
        <sbml:annotation xmlns:sbml="http://www.sbml.org/sbml/level3/version1/core">
          <rdf:RDF xmlns:rdf="http://www.w3.org/1999/02/22-rdf-syntax-ns#">
            <rdf:Description rdf:about="#M_ala__L_c">
              <bqbiol:is xmlns:bqbiol="http://biomodels.net/biology-qualifiers/">
                <rdf:Bag>
                  <rdf:li rdf:resource="http://identifiers.org/bigg.metabolite/ala__L"/>
                  <rdf:li rdf:resource="http://identifiers.org/biocyc/META:L-ALPHA-ALANINE"/>
                  <rdf:li rdf:resource="http://identifiers.org/chebi/CHEBI:13069"/>
                  <rdf:li rdf:resource="http://identifiers.org/chebi/CHEBI:132498"/>
                  <rdf:li rdf:resource="http://identifiers.org/chebi/CHEBI:13748"/>
                  <rdf:li rdf:resource="http://identifiers.org/chebi/CHEBI:16449"/>
                  <rdf:li rdf:resource="http://identifiers.org/chebi/CHEBI:16977"/>
                  <rdf:li rdf:resource="http://identifiers.org/chebi/CHEBI:21216"/>
                  <rdf:li rdf:resource="http://identifiers.org/chebi/CHEBI:22277"/>
                  <rdf:li rdf:resource="http://identifiers.org/chebi/CHEBI:2539"/>
                  <rdf:li rdf:resource="http://identifiers.org/chebi/CHEBI:32431"/>
                  <rdf:li rdf:resource="http://identifiers.org/chebi/CHEBI:32432"/>
                  <rdf:li rdf:resource="http://identifiers.org/chebi/CHEBI:32439"/>
                  <rdf:li rdf:resource="http://identifiers.org/chebi/CHEBI:32440"/>
                  <rdf:li rdf:resource="http://identifiers.org/chebi/CHEBI:40734"/>
                  <rdf:li rdf:resource="http://identifiers.org/chebi/CHEBI:40735"/>
                  <rdf:li rdf:resource="http://identifiers.org/chebi/CHEBI:46308"/>
                  <rdf:li rdf:resource="http://identifiers.org/chebi/CHEBI:57972"/>
                  <rdf:li rdf:resource="http://identifiers.org/chebi/CHEBI:6171"/>
                  <rdf:li rdf:resource="http://identifiers.org/chebi/CHEBI:66916"/>
                  <rdf:li rdf:resource="http://identifiers.org/chebi/CHEBI:76050"/>
                  <rdf:li rdf:resource="http://identifiers.org/hmdb/HMDB00161"/>
                  <rdf:li rdf:resource="http://identifiers.org/hmdb/HMDB62251"/>
                  <rdf:li rdf:resource="http://identifiers.org/kegg.compound/C00041"/>
                  <rdf:li rdf:resource="http://identifiers.org/kegg.compound/C01401"/>
                  <rdf:li rdf:resource="http://identifiers.org/kegg.drug/D00012"/>
                  <rdf:li rdf:resource="http://identifiers.org/metanetx.chemical/MNXM32"/>
                  <rdf:li rdf:resource="http://identifiers.org/seed.compound/cpd00035"/>
                  <rdf:li rdf:resource="http://identifiers.org/seed.compound/cpd01003"/>
                </rdf:Bag>
              </bqbiol:is>
            </rdf:Description>
          </rdf:RDF>
        </sbml:annotation>
      </species>
      <species boundaryCondition="false" constant="false" hasOnlySubstanceUnits="false" id="M_ala__L_e" name="L-Alanine" metaid="M_ala__L_e" compartment="e" fbc:charge="0" fbc:chemicalFormula="C3H7NO2">
        <sbml:annotation xmlns:sbml="http://www.sbml.org/sbml/level3/version1/core">
          <rdf:RDF xmlns:rdf="http://www.w3.org/1999/02/22-rdf-syntax-ns#">
            <rdf:Description rdf:about="#M_ala__L_e">
              <bqbiol:is xmlns:bqbiol="http://biomodels.net/biology-qualifiers/">
                <rdf:Bag>
                  <rdf:li rdf:resource="http://identifiers.org/bigg.metabolite/ala__L"/>
                  <rdf:li rdf:resource="http://identifiers.org/biocyc/META:L-ALPHA-ALANINE"/>
                  <rdf:li rdf:resource="http://identifiers.org/chebi/CHEBI:13069"/>
                  <rdf:li rdf:resource="http://identifiers.org/chebi/CHEBI:132498"/>
                  <rdf:li rdf:resource="http://identifiers.org/chebi/CHEBI:13748"/>
                  <rdf:li rdf:resource="http://identifiers.org/chebi/CHEBI:16449"/>
                  <rdf:li rdf:resource="http://identifiers.org/chebi/CHEBI:16977"/>
                  <rdf:li rdf:resource="http://identifiers.org/chebi/CHEBI:21216"/>
                  <rdf:li rdf:resource="http://identifiers.org/chebi/CHEBI:22277"/>
                  <rdf:li rdf:resource="http://identifiers.org/chebi/CHEBI:2539"/>
                  <rdf:li rdf:resource="http://identifiers.org/chebi/CHEBI:32431"/>
                  <rdf:li rdf:resource="http://identifiers.org/chebi/CHEBI:32432"/>
                  <rdf:li rdf:resource="http://identifiers.org/chebi/CHEBI:32439"/>
                  <rdf:li rdf:resource="http://identifiers.org/chebi/CHEBI:32440"/>
                  <rdf:li rdf:resource="http://identifiers.org/chebi/CHEBI:40734"/>
                  <rdf:li rdf:resource="http://identifiers.org/chebi/CHEBI:40735"/>
                  <rdf:li rdf:resource="http://identifiers.org/chebi/CHEBI:46308"/>
                  <rdf:li rdf:resource="http://identifiers.org/chebi/CHEBI:57972"/>
                  <rdf:li rdf:resource="http://identifiers.org/chebi/CHEBI:6171"/>
                  <rdf:li rdf:resource="http://identifiers.org/chebi/CHEBI:66916"/>
                  <rdf:li rdf:resource="http://identifiers.org/chebi/CHEBI:76050"/>
                  <rdf:li rdf:resource="http://identifiers.org/hmdb/HMDB00161"/>
                  <rdf:li rdf:resource="http://identifiers.org/hmdb/HMDB62251"/>
                  <rdf:li rdf:resource="http://identifiers.org/kegg.compound/C00041"/>
                  <rdf:li rdf:resource="http://identifiers.org/kegg.compound/C01401"/>
                  <rdf:li rdf:resource="http://identifiers.org/kegg.drug/D00012"/>
                  <rdf:li rdf:resource="http://identifiers.org/metanetx.chemical/MNXM32"/>
                  <rdf:li rdf:resource="http://identifiers.org/seed.compound/cpd00035"/>
                  <rdf:li rdf:resource="http://identifiers.org/seed.compound/cpd01003"/>
                </rdf:Bag>
              </bqbiol:is>
            </rdf:Description>
          </rdf:RDF>
        </sbml:annotation>
      </species>
      <species boundaryCondition="false" constant="false" hasOnlySubstanceUnits="false" id="M_alaala_c" name="D-Alanyl-D-alanine" metaid="M_alaala_c" compartment="c" fbc:charge="0" fbc:chemicalFormula="C6H12N2O3">
        <sbml:annotation xmlns:sbml="http://www.sbml.org/sbml/level3/version1/core">
          <rdf:RDF xmlns:rdf="http://www.w3.org/1999/02/22-rdf-syntax-ns#">
            <rdf:Description rdf:about="#M_alaala_c">
              <bqbiol:is xmlns:bqbiol="http://biomodels.net/biology-qualifiers/">
                <rdf:Bag>
                  <rdf:li rdf:resource="http://identifiers.org/bigg.metabolite/alaala"/>
                  <rdf:li rdf:resource="http://identifiers.org/biocyc/META:D-ALA-D-ALA"/>
                  <rdf:li rdf:resource="http://identifiers.org/chebi/CHEBI:12900"/>
                  <rdf:li rdf:resource="http://identifiers.org/chebi/CHEBI:13749"/>
                  <rdf:li rdf:resource="http://identifiers.org/chebi/CHEBI:16576"/>
                  <rdf:li rdf:resource="http://identifiers.org/chebi/CHEBI:20894"/>
                  <rdf:li rdf:resource="http://identifiers.org/chebi/CHEBI:4088"/>
                  <rdf:li rdf:resource="http://identifiers.org/chebi/CHEBI:57822"/>
                  <rdf:li rdf:resource="http://identifiers.org/hmdb/HMDB03459"/>
                  <rdf:li rdf:resource="http://identifiers.org/hmdb/HMDB28680"/>
                  <rdf:li rdf:resource="http://identifiers.org/kegg.compound/C00993"/>
                  <rdf:li rdf:resource="http://identifiers.org/metanetx.chemical/MNXM669"/>
                  <rdf:li rdf:resource="http://identifiers.org/seed.compound/cpd00731"/>
                </rdf:Bag>
              </bqbiol:is>
            </rdf:Description>
          </rdf:RDF>
        </sbml:annotation>
      </species>
      <species boundaryCondition="false" constant="false" hasOnlySubstanceUnits="false" id="M_alac__S_c" name="(S)-2-Acetolactate" metaid="M_alac__S_c" compartment="c" fbc:charge="-1" fbc:chemicalFormula="C5H7O4">
        <sbml:annotation xmlns:sbml="http://www.sbml.org/sbml/level3/version1/core">
          <rdf:RDF xmlns:rdf="http://www.w3.org/1999/02/22-rdf-syntax-ns#">
            <rdf:Description rdf:about="#M_alac__S_c">
              <bqbiol:is xmlns:bqbiol="http://biomodels.net/biology-qualifiers/">
                <rdf:Bag>
                  <rdf:li rdf:resource="http://identifiers.org/bigg.metabolite/alac__S"/>
                  <rdf:li rdf:resource="http://identifiers.org/biocyc/META:2-ACETO-LACTATE"/>
                  <rdf:li rdf:resource="http://identifiers.org/chebi/CHEBI:11033"/>
                  <rdf:li rdf:resource="http://identifiers.org/chebi/CHEBI:18409"/>
                  <rdf:li rdf:resource="http://identifiers.org/chebi/CHEBI:18731"/>
                  <rdf:li rdf:resource="http://identifiers.org/chebi/CHEBI:374"/>
                  <rdf:li rdf:resource="http://identifiers.org/chebi/CHEBI:58476"/>
                  <rdf:li rdf:resource="http://identifiers.org/hmdb/HMDB06855"/>
                  <rdf:li rdf:resource="http://identifiers.org/kegg.compound/C06010"/>
                  <rdf:li rdf:resource="http://identifiers.org/lipidmaps/LMFA01050460"/>
                  <rdf:li rdf:resource="http://identifiers.org/metanetx.chemical/MNXM114079"/>
                  <rdf:li rdf:resource="http://identifiers.org/seed.compound/cpd19047"/>
                </rdf:Bag>
              </bqbiol:is>
            </rdf:Description>
          </rdf:RDF>
        </sbml:annotation>
      </species>
      <species boundaryCondition="false" constant="false" hasOnlySubstanceUnits="false" id="M_alalac_c" name="D-Alanyl-D-lactate" compartment="c" fbc:charge="0" fbc:chemicalFormula="C6H11NO4"/>
      <species boundaryCondition="false" constant="false" hasOnlySubstanceUnits="false" id="M_alatrna_c" name="L-Alanyl-tRNA(Ala)" metaid="M_alatrna_c" compartment="c" fbc:charge="1" fbc:chemicalFormula="C3H6NOR">
        <sbml:annotation xmlns:sbml="http://www.sbml.org/sbml/level3/version1/core">
          <rdf:RDF xmlns:rdf="http://www.w3.org/1999/02/22-rdf-syntax-ns#">
            <rdf:Description rdf:about="#M_alatrna_c">
              <bqbiol:is xmlns:bqbiol="http://biomodels.net/biology-qualifiers/">
                <rdf:Bag>
                  <rdf:li rdf:resource="http://identifiers.org/bigg.metabolite/alatrna"/>
                  <rdf:li rdf:resource="http://identifiers.org/chebi/CHEBI:13070"/>
                  <rdf:li rdf:resource="http://identifiers.org/chebi/CHEBI:13071"/>
                  <rdf:li rdf:resource="http://identifiers.org/chebi/CHEBI:17732"/>
                  <rdf:li rdf:resource="http://identifiers.org/chebi/CHEBI:6172"/>
                  <rdf:li rdf:resource="http://identifiers.org/metanetx.chemical/MNXM89815"/>
                  <rdf:li rdf:resource="http://identifiers.org/seed.compound/cpd16181"/>
                </rdf:Bag>
              </bqbiol:is>
            </rdf:Description>
          </rdf:RDF>
        </sbml:annotation>
      </species>
      <species boundaryCondition="false" constant="false" hasOnlySubstanceUnits="false" id="M_amet_c" name="S-Adenosyl-L-methionine" metaid="M_amet_c" compartment="c" fbc:charge="1" fbc:chemicalFormula="C15H23N6O5S">
        <sbml:annotation xmlns:sbml="http://www.sbml.org/sbml/level3/version1/core">
          <rdf:RDF xmlns:rdf="http://www.w3.org/1999/02/22-rdf-syntax-ns#">
            <rdf:Description rdf:about="#M_amet_c">
              <bqbiol:is xmlns:bqbiol="http://biomodels.net/biology-qualifiers/">
                <rdf:Bag>
                  <rdf:li rdf:resource="http://identifiers.org/bigg.metabolite/amet"/>
                  <rdf:li rdf:resource="http://identifiers.org/biocyc/META:S-ADENOSYLMETHIONINE"/>
                  <rdf:li rdf:resource="http://identifiers.org/chebi/CHEBI:10786"/>
                  <rdf:li rdf:resource="http://identifiers.org/chebi/CHEBI:10833"/>
                  <rdf:li rdf:resource="http://identifiers.org/chebi/CHEBI:12742"/>
                  <rdf:li rdf:resource="http://identifiers.org/chebi/CHEBI:12757"/>
                  <rdf:li rdf:resource="http://identifiers.org/chebi/CHEBI:12760"/>
                  <rdf:li rdf:resource="http://identifiers.org/chebi/CHEBI:15414"/>
                  <rdf:li rdf:resource="http://identifiers.org/chebi/CHEBI:22036"/>
                  <rdf:li rdf:resource="http://identifiers.org/chebi/CHEBI:33440"/>
                  <rdf:li rdf:resource="http://identifiers.org/chebi/CHEBI:33442"/>
                  <rdf:li rdf:resource="http://identifiers.org/chebi/CHEBI:45607"/>
                  <rdf:li rdf:resource="http://identifiers.org/chebi/CHEBI:527887"/>
                  <rdf:li rdf:resource="http://identifiers.org/chebi/CHEBI:59789"/>
                  <rdf:li rdf:resource="http://identifiers.org/chebi/CHEBI:67040"/>
                  <rdf:li rdf:resource="http://identifiers.org/chebi/CHEBI:8946"/>
                  <rdf:li rdf:resource="http://identifiers.org/hmdb/HMDB01185"/>
                  <rdf:li rdf:resource="http://identifiers.org/hmdb/HMDB62709"/>
                  <rdf:li rdf:resource="http://identifiers.org/kegg.compound/C00019"/>
                  <rdf:li rdf:resource="http://identifiers.org/metanetx.chemical/MNXM16"/>
                  <rdf:li rdf:resource="http://identifiers.org/seed.compound/cpd00017"/>
                </rdf:Bag>
              </bqbiol:is>
            </rdf:Description>
          </rdf:RDF>
        </sbml:annotation>
      </species>
      <species boundaryCondition="false" constant="false" hasOnlySubstanceUnits="false" id="M_amp_c" name="AMP" metaid="M_amp_c" compartment="c" fbc:charge="-2" fbc:chemicalFormula="C10H12N5O7P">
        <sbml:annotation xmlns:sbml="http://www.sbml.org/sbml/level3/version1/core">
          <rdf:RDF xmlns:rdf="http://www.w3.org/1999/02/22-rdf-syntax-ns#">
            <rdf:Description rdf:about="#M_amp_c">
              <bqbiol:is xmlns:bqbiol="http://biomodels.net/biology-qualifiers/">
                <rdf:Bag>
                  <rdf:li rdf:resource="http://identifiers.org/bigg.metabolite/amp"/>
                  <rdf:li rdf:resource="http://identifiers.org/biocyc/META:AMP"/>
                  <rdf:li rdf:resource="http://identifiers.org/biocyc/META:AMP-GROUP"/>
                  <rdf:li rdf:resource="http://identifiers.org/chebi/CHEBI:12056"/>
                  <rdf:li rdf:resource="http://identifiers.org/chebi/CHEBI:13234"/>
                  <rdf:li rdf:resource="http://identifiers.org/chebi/CHEBI:13235"/>
                  <rdf:li rdf:resource="http://identifiers.org/chebi/CHEBI:13736"/>
                  <rdf:li rdf:resource="http://identifiers.org/chebi/CHEBI:13740"/>
                  <rdf:li rdf:resource="http://identifiers.org/chebi/CHEBI:16027"/>
                  <rdf:li rdf:resource="http://identifiers.org/chebi/CHEBI:22242"/>
                  <rdf:li rdf:resource="http://identifiers.org/chebi/CHEBI:22245"/>
                  <rdf:li rdf:resource="http://identifiers.org/chebi/CHEBI:2356"/>
                  <rdf:li rdf:resource="http://identifiers.org/chebi/CHEBI:40510"/>
                  <rdf:li rdf:resource="http://identifiers.org/chebi/CHEBI:40721"/>
                  <rdf:li rdf:resource="http://identifiers.org/chebi/CHEBI:40726"/>
                  <rdf:li rdf:resource="http://identifiers.org/chebi/CHEBI:40786"/>
                  <rdf:li rdf:resource="http://identifiers.org/chebi/CHEBI:40826"/>
                  <rdf:li rdf:resource="http://identifiers.org/chebi/CHEBI:456215"/>
                  <rdf:li rdf:resource="http://identifiers.org/chebi/CHEBI:47222"/>
                  <rdf:li rdf:resource="http://identifiers.org/kegg.compound/C00020"/>
                  <rdf:li rdf:resource="http://identifiers.org/kegg.drug/D02769"/>
                  <rdf:li rdf:resource="http://identifiers.org/metanetx.chemical/MNXM14"/>
                  <rdf:li rdf:resource="http://identifiers.org/seed.compound/cpd00018"/>
                  <rdf:li rdf:resource="http://identifiers.org/seed.compound/cpd22272"/>
                </rdf:Bag>
              </bqbiol:is>
            </rdf:Description>
          </rdf:RDF>
        </sbml:annotation>
      </species>
      <species boundaryCondition="false" constant="false" hasOnlySubstanceUnits="false" id="M_ap4a_c" name="P1,P4-Bis(5'-adenosyl) tetraphosphate" metaid="M_ap4a_c" compartment="c" fbc:charge="-4" fbc:chemicalFormula="C20H24N10O19P4">
        <sbml:annotation xmlns:sbml="http://www.sbml.org/sbml/level3/version1/core">
          <rdf:RDF xmlns:rdf="http://www.w3.org/1999/02/22-rdf-syntax-ns#">
            <rdf:Description rdf:about="#M_ap4a_c">
              <bqbiol:is xmlns:bqbiol="http://biomodels.net/biology-qualifiers/">
                <rdf:Bag>
                  <rdf:li rdf:resource="http://identifiers.org/bigg.metabolite/ap4a"/>
                  <rdf:li rdf:resource="http://identifiers.org/biocyc/META:ADENOSYL-P4"/>
                  <rdf:li rdf:resource="http://identifiers.org/chebi/CHEBI:12726"/>
                  <rdf:li rdf:resource="http://identifiers.org/chebi/CHEBI:12729"/>
                  <rdf:li rdf:resource="http://identifiers.org/chebi/CHEBI:17422"/>
                  <rdf:li rdf:resource="http://identifiers.org/chebi/CHEBI:21998"/>
                  <rdf:li rdf:resource="http://identifiers.org/chebi/CHEBI:58141"/>
                  <rdf:li rdf:resource="http://identifiers.org/chebi/CHEBI:7875"/>
                  <rdf:li rdf:resource="http://identifiers.org/hmdb/HMDB06502"/>
                  <rdf:li rdf:resource="http://identifiers.org/kegg.compound/C01260"/>
                  <rdf:li rdf:resource="http://identifiers.org/metanetx.chemical/MNXM1089"/>
                  <rdf:li rdf:resource="http://identifiers.org/seed.compound/cpd00924"/>
                </rdf:Bag>
              </bqbiol:is>
            </rdf:Description>
          </rdf:RDF>
        </sbml:annotation>
      </species>
      <species boundaryCondition="false" constant="false" hasOnlySubstanceUnits="false" id="M_apoACP_c" name="apoprotein [acyl carrier protein]" metaid="M_apoACP_c" compartment="c" fbc:charge="0" fbc:chemicalFormula="X">
        <sbml:annotation xmlns:sbml="http://www.sbml.org/sbml/level3/version1/core">
          <rdf:RDF xmlns:rdf="http://www.w3.org/1999/02/22-rdf-syntax-ns#">
            <rdf:Description rdf:about="#M_apoACP_c">
              <bqbiol:is xmlns:bqbiol="http://biomodels.net/biology-qualifiers/">
                <rdf:Bag>
                  <rdf:li rdf:resource="http://identifiers.org/bigg.metabolite/apoACP"/>
                  <rdf:li rdf:resource="http://identifiers.org/metanetx.chemical/MNXM2214"/>
                  <rdf:li rdf:resource="http://identifiers.org/seed.compound/cpd12370"/>
                  <rdf:li rdf:resource="http://identifiers.org/seed.compound/cpd29672"/>
                </rdf:Bag>
              </bqbiol:is>
            </rdf:Description>
          </rdf:RDF>
        </sbml:annotation>
      </species>
      <species boundaryCondition="false" constant="false" hasOnlySubstanceUnits="false" id="M_arab__L_c" name="L-Arabinose" metaid="M_arab__L_c" compartment="c" fbc:charge="0" fbc:chemicalFormula="C5H10O5">
        <sbml:annotation xmlns:sbml="http://www.sbml.org/sbml/level3/version1/core">
          <rdf:RDF xmlns:rdf="http://www.w3.org/1999/02/22-rdf-syntax-ns#">
            <rdf:Description rdf:about="#M_arab__L_c">
              <bqbiol:is xmlns:bqbiol="http://biomodels.net/biology-qualifiers/">
                <rdf:Bag>
                  <rdf:li rdf:resource="http://identifiers.org/bigg.metabolite/arab__L"/>
                  <rdf:li rdf:resource="http://identifiers.org/biocyc/META:CPD-15699"/>
                  <rdf:li rdf:resource="http://identifiers.org/biocyc/META:L-ARABINOSE"/>
                  <rdf:li rdf:resource="http://identifiers.org/chebi/CHEBI:6182"/>
                  <rdf:li rdf:resource="http://identifiers.org/kegg.compound/C11476"/>
                  <rdf:li rdf:resource="http://identifiers.org/metanetx.chemical/MNXM91126"/>
                  <rdf:li rdf:resource="http://identifiers.org/seed.compound/cpd19109"/>
                  <rdf:li rdf:resource="http://identifiers.org/seed.compound/cpd27351"/>
                </rdf:Bag>
              </bqbiol:is>
            </rdf:Description>
          </rdf:RDF>
        </sbml:annotation>
      </species>
      <species boundaryCondition="false" constant="false" hasOnlySubstanceUnits="false" id="M_arab__L_e" name="L-Arabinose" metaid="M_arab__L_e" compartment="e" fbc:charge="0" fbc:chemicalFormula="C5H10O5">
        <sbml:annotation xmlns:sbml="http://www.sbml.org/sbml/level3/version1/core">
          <rdf:RDF xmlns:rdf="http://www.w3.org/1999/02/22-rdf-syntax-ns#">
            <rdf:Description rdf:about="#M_arab__L_e">
              <bqbiol:is xmlns:bqbiol="http://biomodels.net/biology-qualifiers/">
                <rdf:Bag>
                  <rdf:li rdf:resource="http://identifiers.org/bigg.metabolite/arab__L"/>
                  <rdf:li rdf:resource="http://identifiers.org/biocyc/META:CPD-15699"/>
                  <rdf:li rdf:resource="http://identifiers.org/biocyc/META:L-ARABINOSE"/>
                  <rdf:li rdf:resource="http://identifiers.org/chebi/CHEBI:6182"/>
                  <rdf:li rdf:resource="http://identifiers.org/kegg.compound/C11476"/>
                  <rdf:li rdf:resource="http://identifiers.org/metanetx.chemical/MNXM91126"/>
                  <rdf:li rdf:resource="http://identifiers.org/seed.compound/cpd19109"/>
                  <rdf:li rdf:resource="http://identifiers.org/seed.compound/cpd27351"/>
                </rdf:Bag>
              </bqbiol:is>
            </rdf:Description>
          </rdf:RDF>
        </sbml:annotation>
      </species>
      <species boundaryCondition="false" constant="false" hasOnlySubstanceUnits="false" id="M_arg__L_c" name="L-Arginine" metaid="M_arg__L_c" compartment="c" fbc:charge="1" fbc:chemicalFormula="C6H15N4O2">
        <sbml:annotation xmlns:sbml="http://www.sbml.org/sbml/level3/version1/core">
          <rdf:RDF xmlns:rdf="http://www.w3.org/1999/02/22-rdf-syntax-ns#">
            <rdf:Description rdf:about="#M_arg__L_c">
              <bqbiol:is xmlns:bqbiol="http://biomodels.net/biology-qualifiers/">
                <rdf:Bag>
                  <rdf:li rdf:resource="http://identifiers.org/bigg.metabolite/arg__L"/>
                  <rdf:li rdf:resource="http://identifiers.org/biocyc/META:ARG"/>
                  <rdf:li rdf:resource="http://identifiers.org/chebi/CHEBI:13077"/>
                  <rdf:li rdf:resource="http://identifiers.org/chebi/CHEBI:133495"/>
                  <rdf:li rdf:resource="http://identifiers.org/chebi/CHEBI:16467"/>
                  <rdf:li rdf:resource="http://identifiers.org/chebi/CHEBI:21235"/>
                  <rdf:li rdf:resource="http://identifiers.org/chebi/CHEBI:22616"/>
                  <rdf:li rdf:resource="http://identifiers.org/chebi/CHEBI:2643"/>
                  <rdf:li rdf:resource="http://identifiers.org/chebi/CHEBI:29016"/>
                  <rdf:li rdf:resource="http://identifiers.org/chebi/CHEBI:32681"/>
                  <rdf:li rdf:resource="http://identifiers.org/chebi/CHEBI:32682"/>
                  <rdf:li rdf:resource="http://identifiers.org/chebi/CHEBI:32683"/>
                  <rdf:li rdf:resource="http://identifiers.org/chebi/CHEBI:32695"/>
                  <rdf:li rdf:resource="http://identifiers.org/chebi/CHEBI:32696"/>
                  <rdf:li rdf:resource="http://identifiers.org/chebi/CHEBI:32697"/>
                  <rdf:li rdf:resource="http://identifiers.org/chebi/CHEBI:42927"/>
                  <rdf:li rdf:resource="http://identifiers.org/chebi/CHEBI:6185"/>
                  <rdf:li rdf:resource="http://identifiers.org/hmdb/HMDB00517"/>
                  <rdf:li rdf:resource="http://identifiers.org/hmdb/HMDB62762"/>
                  <rdf:li rdf:resource="http://identifiers.org/kegg.compound/C00062"/>
                  <rdf:li rdf:resource="http://identifiers.org/kegg.compound/C02385"/>
                  <rdf:li rdf:resource="http://identifiers.org/kegg.drug/D02982"/>
                  <rdf:li rdf:resource="http://identifiers.org/metanetx.chemical/MNXM70"/>
                  <rdf:li rdf:resource="http://identifiers.org/seed.compound/cpd00051"/>
                  <rdf:li rdf:resource="http://identifiers.org/seed.compound/cpd19021"/>
                </rdf:Bag>
              </bqbiol:is>
            </rdf:Description>
          </rdf:RDF>
        </sbml:annotation>
      </species>
      <species boundaryCondition="false" constant="false" hasOnlySubstanceUnits="false" id="M_arg__L_e" name="L-Arginine" metaid="M_arg__L_e" compartment="e" fbc:charge="1" fbc:chemicalFormula="C6H15N4O2">
        <sbml:annotation xmlns:sbml="http://www.sbml.org/sbml/level3/version1/core">
          <rdf:RDF xmlns:rdf="http://www.w3.org/1999/02/22-rdf-syntax-ns#">
            <rdf:Description rdf:about="#M_arg__L_e">
              <bqbiol:is xmlns:bqbiol="http://biomodels.net/biology-qualifiers/">
                <rdf:Bag>
                  <rdf:li rdf:resource="http://identifiers.org/bigg.metabolite/arg__L"/>
                  <rdf:li rdf:resource="http://identifiers.org/biocyc/META:ARG"/>
                  <rdf:li rdf:resource="http://identifiers.org/chebi/CHEBI:13077"/>
                  <rdf:li rdf:resource="http://identifiers.org/chebi/CHEBI:133495"/>
                  <rdf:li rdf:resource="http://identifiers.org/chebi/CHEBI:16467"/>
                  <rdf:li rdf:resource="http://identifiers.org/chebi/CHEBI:21235"/>
                  <rdf:li rdf:resource="http://identifiers.org/chebi/CHEBI:22616"/>
                  <rdf:li rdf:resource="http://identifiers.org/chebi/CHEBI:2643"/>
                  <rdf:li rdf:resource="http://identifiers.org/chebi/CHEBI:29016"/>
                  <rdf:li rdf:resource="http://identifiers.org/chebi/CHEBI:32681"/>
                  <rdf:li rdf:resource="http://identifiers.org/chebi/CHEBI:32682"/>
                  <rdf:li rdf:resource="http://identifiers.org/chebi/CHEBI:32683"/>
                  <rdf:li rdf:resource="http://identifiers.org/chebi/CHEBI:32695"/>
                  <rdf:li rdf:resource="http://identifiers.org/chebi/CHEBI:32696"/>
                  <rdf:li rdf:resource="http://identifiers.org/chebi/CHEBI:32697"/>
                  <rdf:li rdf:resource="http://identifiers.org/chebi/CHEBI:42927"/>
                  <rdf:li rdf:resource="http://identifiers.org/chebi/CHEBI:6185"/>
                  <rdf:li rdf:resource="http://identifiers.org/hmdb/HMDB00517"/>
                  <rdf:li rdf:resource="http://identifiers.org/hmdb/HMDB62762"/>
                  <rdf:li rdf:resource="http://identifiers.org/kegg.compound/C00062"/>
                  <rdf:li rdf:resource="http://identifiers.org/kegg.compound/C02385"/>
                  <rdf:li rdf:resource="http://identifiers.org/kegg.drug/D02982"/>
                  <rdf:li rdf:resource="http://identifiers.org/metanetx.chemical/MNXM70"/>
                  <rdf:li rdf:resource="http://identifiers.org/seed.compound/cpd00051"/>
                  <rdf:li rdf:resource="http://identifiers.org/seed.compound/cpd19021"/>
                </rdf:Bag>
              </bqbiol:is>
            </rdf:Description>
          </rdf:RDF>
        </sbml:annotation>
      </species>
      <species boundaryCondition="false" constant="false" hasOnlySubstanceUnits="false" id="M_argsuc_c" name="N(omega)-(L-Arginino)succinate" metaid="M_argsuc_c" compartment="c" fbc:charge="-1" fbc:chemicalFormula="C10H17N4O6">
        <sbml:annotation xmlns:sbml="http://www.sbml.org/sbml/level3/version1/core">
          <rdf:RDF xmlns:rdf="http://www.w3.org/1999/02/22-rdf-syntax-ns#">
            <rdf:Description rdf:about="#M_argsuc_c">
              <bqbiol:is xmlns:bqbiol="http://biomodels.net/biology-qualifiers/">
                <rdf:Bag>
                  <rdf:li rdf:resource="http://identifiers.org/bigg.metabolite/argsuc"/>
                  <rdf:li rdf:resource="http://identifiers.org/biocyc/META:L-ARGININO-SUCCINATE"/>
                  <rdf:li rdf:resource="http://identifiers.org/chebi/CHEBI:10960"/>
                  <rdf:li rdf:resource="http://identifiers.org/chebi/CHEBI:15682"/>
                  <rdf:li rdf:resource="http://identifiers.org/chebi/CHEBI:21475"/>
                  <rdf:li rdf:resource="http://identifiers.org/chebi/CHEBI:57472"/>
                  <rdf:li rdf:resource="http://identifiers.org/chebi/CHEBI:7098"/>
                  <rdf:li rdf:resource="http://identifiers.org/kegg.compound/C03406"/>
                  <rdf:li rdf:resource="http://identifiers.org/metanetx.chemical/MNXM550"/>
                  <rdf:li rdf:resource="http://identifiers.org/seed.compound/cpd02152"/>
                  <rdf:li rdf:resource="http://identifiers.org/seed.compound/cpd29673"/>
                </rdf:Bag>
              </bqbiol:is>
            </rdf:Description>
          </rdf:RDF>
        </sbml:annotation>
      </species>
      <species boundaryCondition="false" constant="false" hasOnlySubstanceUnits="false" id="M_argtrna_c" name="L-Arginyl-tRNA(Arg)" metaid="M_argtrna_c" compartment="c" fbc:charge="2" fbc:chemicalFormula="C6H14N4OR">
        <sbml:annotation xmlns:sbml="http://www.sbml.org/sbml/level3/version1/core">
          <rdf:RDF xmlns:rdf="http://www.w3.org/1999/02/22-rdf-syntax-ns#">
            <rdf:Description rdf:about="#M_argtrna_c">
              <bqbiol:is xmlns:bqbiol="http://biomodels.net/biology-qualifiers/">
                <rdf:Bag>
                  <rdf:li rdf:resource="http://identifiers.org/bigg.metabolite/argtrna"/>
                  <rdf:li rdf:resource="http://identifiers.org/chebi/CHEBI:13079"/>
                  <rdf:li rdf:resource="http://identifiers.org/chebi/CHEBI:13080"/>
                  <rdf:li rdf:resource="http://identifiers.org/chebi/CHEBI:18366"/>
                  <rdf:li rdf:resource="http://identifiers.org/chebi/CHEBI:6189"/>
                  <rdf:li rdf:resource="http://identifiers.org/kegg.compound/C02163"/>
                  <rdf:li rdf:resource="http://identifiers.org/metanetx.chemical/MNXM89870"/>
                  <rdf:li rdf:resource="http://identifiers.org/seed.compound/cpd12036"/>
                </rdf:Bag>
              </bqbiol:is>
            </rdf:Description>
          </rdf:RDF>
        </sbml:annotation>
      </species>
      <species boundaryCondition="false" constant="false" hasOnlySubstanceUnits="false" id="M_asn__L_c" name="L-Asparagine" metaid="M_asn__L_c" compartment="c" fbc:charge="0" fbc:chemicalFormula="C4H8N2O3">
        <sbml:annotation xmlns:sbml="http://www.sbml.org/sbml/level3/version1/core">
          <rdf:RDF xmlns:rdf="http://www.w3.org/1999/02/22-rdf-syntax-ns#">
            <rdf:Description rdf:about="#M_asn__L_c">
              <bqbiol:is xmlns:bqbiol="http://biomodels.net/biology-qualifiers/">
                <rdf:Bag>
                  <rdf:li rdf:resource="http://identifiers.org/bigg.metabolite/asn__L"/>
                  <rdf:li rdf:resource="http://identifiers.org/biocyc/META:ASN"/>
                  <rdf:li rdf:resource="http://identifiers.org/chebi/CHEBI:13083"/>
                  <rdf:li rdf:resource="http://identifiers.org/chebi/CHEBI:17196"/>
                  <rdf:li rdf:resource="http://identifiers.org/chebi/CHEBI:21242"/>
                  <rdf:li rdf:resource="http://identifiers.org/chebi/CHEBI:22653"/>
                  <rdf:li rdf:resource="http://identifiers.org/chebi/CHEBI:32650"/>
                  <rdf:li rdf:resource="http://identifiers.org/chebi/CHEBI:32651"/>
                  <rdf:li rdf:resource="http://identifiers.org/chebi/CHEBI:32660"/>
                  <rdf:li rdf:resource="http://identifiers.org/chebi/CHEBI:32661"/>
                  <rdf:li rdf:resource="http://identifiers.org/chebi/CHEBI:40902"/>
                  <rdf:li rdf:resource="http://identifiers.org/chebi/CHEBI:58048"/>
                  <rdf:li rdf:resource="http://identifiers.org/chebi/CHEBI:6191"/>
                  <rdf:li rdf:resource="http://identifiers.org/hmdb/HMDB00168"/>
                  <rdf:li rdf:resource="http://identifiers.org/kegg.compound/C00152"/>
                  <rdf:li rdf:resource="http://identifiers.org/kegg.compound/C16438"/>
                  <rdf:li rdf:resource="http://identifiers.org/metanetx.chemical/MNXM147"/>
                  <rdf:li rdf:resource="http://identifiers.org/seed.compound/cpd00132"/>
                  <rdf:li rdf:resource="http://identifiers.org/seed.compound/cpd15142"/>
                </rdf:Bag>
              </bqbiol:is>
            </rdf:Description>
          </rdf:RDF>
        </sbml:annotation>
      </species>
      <species boundaryCondition="false" constant="false" hasOnlySubstanceUnits="false" id="M_asn__L_e" name="L-Asparagine" metaid="M_asn__L_e" compartment="e" fbc:charge="0" fbc:chemicalFormula="C4H8N2O3">
        <sbml:annotation xmlns:sbml="http://www.sbml.org/sbml/level3/version1/core">
          <rdf:RDF xmlns:rdf="http://www.w3.org/1999/02/22-rdf-syntax-ns#">
            <rdf:Description rdf:about="#M_asn__L_e">
              <bqbiol:is xmlns:bqbiol="http://biomodels.net/biology-qualifiers/">
                <rdf:Bag>
                  <rdf:li rdf:resource="http://identifiers.org/bigg.metabolite/asn__L"/>
                  <rdf:li rdf:resource="http://identifiers.org/biocyc/META:ASN"/>
                  <rdf:li rdf:resource="http://identifiers.org/chebi/CHEBI:13083"/>
                  <rdf:li rdf:resource="http://identifiers.org/chebi/CHEBI:17196"/>
                  <rdf:li rdf:resource="http://identifiers.org/chebi/CHEBI:21242"/>
                  <rdf:li rdf:resource="http://identifiers.org/chebi/CHEBI:22653"/>
                  <rdf:li rdf:resource="http://identifiers.org/chebi/CHEBI:32650"/>
                  <rdf:li rdf:resource="http://identifiers.org/chebi/CHEBI:32651"/>
                  <rdf:li rdf:resource="http://identifiers.org/chebi/CHEBI:32660"/>
                  <rdf:li rdf:resource="http://identifiers.org/chebi/CHEBI:32661"/>
                  <rdf:li rdf:resource="http://identifiers.org/chebi/CHEBI:40902"/>
                  <rdf:li rdf:resource="http://identifiers.org/chebi/CHEBI:58048"/>
                  <rdf:li rdf:resource="http://identifiers.org/chebi/CHEBI:6191"/>
                  <rdf:li rdf:resource="http://identifiers.org/hmdb/HMDB00168"/>
                  <rdf:li rdf:resource="http://identifiers.org/kegg.compound/C00152"/>
                  <rdf:li rdf:resource="http://identifiers.org/kegg.compound/C16438"/>
                  <rdf:li rdf:resource="http://identifiers.org/metanetx.chemical/MNXM147"/>
                  <rdf:li rdf:resource="http://identifiers.org/seed.compound/cpd00132"/>
                  <rdf:li rdf:resource="http://identifiers.org/seed.compound/cpd15142"/>
                </rdf:Bag>
              </bqbiol:is>
            </rdf:Description>
          </rdf:RDF>
        </sbml:annotation>
      </species>
      <species boundaryCondition="false" constant="false" hasOnlySubstanceUnits="false" id="M_asntrna_c" name="L-Asparaginyl-tRNA(Asn)" metaid="M_asntrna_c" compartment="c" fbc:charge="1" fbc:chemicalFormula="C14H24N2O12PR2">
        <sbml:annotation xmlns:sbml="http://www.sbml.org/sbml/level3/version1/core">
          <rdf:RDF xmlns:rdf="http://www.w3.org/1999/02/22-rdf-syntax-ns#">
            <rdf:Description rdf:about="#M_asntrna_c">
              <bqbiol:is xmlns:bqbiol="http://biomodels.net/biology-qualifiers/">
                <rdf:Bag>
                  <rdf:li rdf:resource="http://identifiers.org/bigg.metabolite/asntrna"/>
                  <rdf:li rdf:resource="http://identifiers.org/chebi/CHEBI:13084"/>
                  <rdf:li rdf:resource="http://identifiers.org/chebi/CHEBI:13251"/>
                  <rdf:li rdf:resource="http://identifiers.org/chebi/CHEBI:29265"/>
                  <rdf:li rdf:resource="http://identifiers.org/chebi/CHEBI:6192"/>
                  <rdf:li rdf:resource="http://identifiers.org/kegg.compound/C03402"/>
                  <rdf:li rdf:resource="http://identifiers.org/metanetx.chemical/MNXM89761"/>
                  <rdf:li rdf:resource="http://identifiers.org/seed.compound/cpd12313"/>
                  <rdf:li rdf:resource="http://identifiers.org/seed.compound/cpd16182"/>
                </rdf:Bag>
              </bqbiol:is>
            </rdf:Description>
          </rdf:RDF>
        </sbml:annotation>
      </species>
      <species boundaryCondition="false" constant="false" hasOnlySubstanceUnits="false" id="M_asp__D_c" name="D-Aspartate" metaid="M_asp__D_c" compartment="c" fbc:charge="-1" fbc:chemicalFormula="C4H6NO4">
        <sbml:annotation xmlns:sbml="http://www.sbml.org/sbml/level3/version1/core">
          <rdf:RDF xmlns:rdf="http://www.w3.org/1999/02/22-rdf-syntax-ns#">
            <rdf:Description rdf:about="#M_asp__D_c">
              <bqbiol:is xmlns:bqbiol="http://biomodels.net/biology-qualifiers/">
                <rdf:Bag>
                  <rdf:li rdf:resource="http://identifiers.org/bigg.metabolite/asp__D"/>
                  <rdf:li rdf:resource="http://identifiers.org/biocyc/META:CPD-302"/>
                  <rdf:li rdf:resource="http://identifiers.org/chebi/CHEBI:12918"/>
                  <rdf:li rdf:resource="http://identifiers.org/chebi/CHEBI:17364"/>
                  <rdf:li rdf:resource="http://identifiers.org/chebi/CHEBI:20919"/>
                  <rdf:li rdf:resource="http://identifiers.org/chebi/CHEBI:20920"/>
                  <rdf:li rdf:resource="http://identifiers.org/chebi/CHEBI:29990"/>
                  <rdf:li rdf:resource="http://identifiers.org/chebi/CHEBI:29994"/>
                  <rdf:li rdf:resource="http://identifiers.org/chebi/CHEBI:4108"/>
                  <rdf:li rdf:resource="http://identifiers.org/hmdb/HMDB06483"/>
                  <rdf:li rdf:resource="http://identifiers.org/kegg.compound/C00402"/>
                  <rdf:li rdf:resource="http://identifiers.org/metanetx.chemical/MNXM974"/>
                  <rdf:li rdf:resource="http://identifiers.org/seed.compound/cpd00320"/>
                </rdf:Bag>
              </bqbiol:is>
            </rdf:Description>
          </rdf:RDF>
        </sbml:annotation>
      </species>
      <species boundaryCondition="false" constant="false" hasOnlySubstanceUnits="false" id="M_asp__L_c" name="L-Aspartate" metaid="M_asp__L_c" compartment="c" fbc:charge="-1" fbc:chemicalFormula="C4H6NO4">
        <sbml:annotation xmlns:sbml="http://www.sbml.org/sbml/level3/version1/core">
          <rdf:RDF xmlns:rdf="http://www.w3.org/1999/02/22-rdf-syntax-ns#">
            <rdf:Description rdf:about="#M_asp__L_c">
              <bqbiol:is xmlns:bqbiol="http://biomodels.net/biology-qualifiers/">
                <rdf:Bag>
                  <rdf:li rdf:resource="http://identifiers.org/bigg.metabolite/asp__L"/>
                  <rdf:li rdf:resource="http://identifiers.org/biocyc/META:L-ASPARTATE"/>
                  <rdf:li rdf:resource="http://identifiers.org/chebi/CHEBI:13085"/>
                  <rdf:li rdf:resource="http://identifiers.org/chebi/CHEBI:132943"/>
                  <rdf:li rdf:resource="http://identifiers.org/chebi/CHEBI:17053"/>
                  <rdf:li rdf:resource="http://identifiers.org/chebi/CHEBI:21244"/>
                  <rdf:li rdf:resource="http://identifiers.org/chebi/CHEBI:21247"/>
                  <rdf:li rdf:resource="http://identifiers.org/chebi/CHEBI:22659"/>
                  <rdf:li rdf:resource="http://identifiers.org/chebi/CHEBI:22660"/>
                  <rdf:li rdf:resource="http://identifiers.org/chebi/CHEBI:29991"/>
                  <rdf:li rdf:resource="http://identifiers.org/chebi/CHEBI:29992"/>
                  <rdf:li rdf:resource="http://identifiers.org/chebi/CHEBI:29993"/>
                  <rdf:li rdf:resource="http://identifiers.org/chebi/CHEBI:29995"/>
                  <rdf:li rdf:resource="http://identifiers.org/chebi/CHEBI:35391"/>
                  <rdf:li rdf:resource="http://identifiers.org/chebi/CHEBI:40853"/>
                  <rdf:li rdf:resource="http://identifiers.org/chebi/CHEBI:40900"/>
                  <rdf:li rdf:resource="http://identifiers.org/chebi/CHEBI:40913"/>
                  <rdf:li rdf:resource="http://identifiers.org/chebi/CHEBI:40942"/>
                  <rdf:li rdf:resource="http://identifiers.org/chebi/CHEBI:6193"/>
                  <rdf:li rdf:resource="http://identifiers.org/hmdb/HMDB00191"/>
                  <rdf:li rdf:resource="http://identifiers.org/hmdb/HMDB62186"/>
                  <rdf:li rdf:resource="http://identifiers.org/hmdb/HMDB62501"/>
                  <rdf:li rdf:resource="http://identifiers.org/kegg.compound/C00049"/>
                  <rdf:li rdf:resource="http://identifiers.org/kegg.compound/C16433"/>
                  <rdf:li rdf:resource="http://identifiers.org/kegg.drug/D00013"/>
                  <rdf:li rdf:resource="http://identifiers.org/metanetx.chemical/MNXM42"/>
                  <rdf:li rdf:resource="http://identifiers.org/seed.compound/cpd00041"/>
                  <rdf:li rdf:resource="http://identifiers.org/seed.compound/cpd19181"/>
                </rdf:Bag>
              </bqbiol:is>
            </rdf:Description>
          </rdf:RDF>
        </sbml:annotation>
      </species>
      <species boundaryCondition="false" constant="false" hasOnlySubstanceUnits="false" id="M_asp__L_e" name="L-Aspartate" metaid="M_asp__L_e" compartment="e" fbc:charge="-1" fbc:chemicalFormula="C4H6NO4">
        <sbml:annotation xmlns:sbml="http://www.sbml.org/sbml/level3/version1/core">
          <rdf:RDF xmlns:rdf="http://www.w3.org/1999/02/22-rdf-syntax-ns#">
            <rdf:Description rdf:about="#M_asp__L_e">
              <bqbiol:is xmlns:bqbiol="http://biomodels.net/biology-qualifiers/">
                <rdf:Bag>
                  <rdf:li rdf:resource="http://identifiers.org/bigg.metabolite/asp__L"/>
                  <rdf:li rdf:resource="http://identifiers.org/biocyc/META:L-ASPARTATE"/>
                  <rdf:li rdf:resource="http://identifiers.org/chebi/CHEBI:13085"/>
                  <rdf:li rdf:resource="http://identifiers.org/chebi/CHEBI:132943"/>
                  <rdf:li rdf:resource="http://identifiers.org/chebi/CHEBI:17053"/>
                  <rdf:li rdf:resource="http://identifiers.org/chebi/CHEBI:21244"/>
                  <rdf:li rdf:resource="http://identifiers.org/chebi/CHEBI:21247"/>
                  <rdf:li rdf:resource="http://identifiers.org/chebi/CHEBI:22659"/>
                  <rdf:li rdf:resource="http://identifiers.org/chebi/CHEBI:22660"/>
                  <rdf:li rdf:resource="http://identifiers.org/chebi/CHEBI:29991"/>
                  <rdf:li rdf:resource="http://identifiers.org/chebi/CHEBI:29992"/>
                  <rdf:li rdf:resource="http://identifiers.org/chebi/CHEBI:29993"/>
                  <rdf:li rdf:resource="http://identifiers.org/chebi/CHEBI:29995"/>
                  <rdf:li rdf:resource="http://identifiers.org/chebi/CHEBI:35391"/>
                  <rdf:li rdf:resource="http://identifiers.org/chebi/CHEBI:40853"/>
                  <rdf:li rdf:resource="http://identifiers.org/chebi/CHEBI:40900"/>
                  <rdf:li rdf:resource="http://identifiers.org/chebi/CHEBI:40913"/>
                  <rdf:li rdf:resource="http://identifiers.org/chebi/CHEBI:40942"/>
                  <rdf:li rdf:resource="http://identifiers.org/chebi/CHEBI:6193"/>
                  <rdf:li rdf:resource="http://identifiers.org/hmdb/HMDB00191"/>
                  <rdf:li rdf:resource="http://identifiers.org/hmdb/HMDB62186"/>
                  <rdf:li rdf:resource="http://identifiers.org/hmdb/HMDB62501"/>
                  <rdf:li rdf:resource="http://identifiers.org/kegg.compound/C00049"/>
                  <rdf:li rdf:resource="http://identifiers.org/kegg.compound/C16433"/>
                  <rdf:li rdf:resource="http://identifiers.org/kegg.drug/D00013"/>
                  <rdf:li rdf:resource="http://identifiers.org/metanetx.chemical/MNXM42"/>
                  <rdf:li rdf:resource="http://identifiers.org/seed.compound/cpd00041"/>
                  <rdf:li rdf:resource="http://identifiers.org/seed.compound/cpd19181"/>
                </rdf:Bag>
              </bqbiol:is>
            </rdf:Description>
          </rdf:RDF>
        </sbml:annotation>
      </species>
      <species boundaryCondition="false" constant="false" hasOnlySubstanceUnits="false" id="M_aspsa_c" name="L-Aspartate 4-semialdehyde" metaid="M_aspsa_c" compartment="c" fbc:charge="0" fbc:chemicalFormula="C4H7NO3">
        <sbml:annotation xmlns:sbml="http://www.sbml.org/sbml/level3/version1/core">
          <rdf:RDF xmlns:rdf="http://www.w3.org/1999/02/22-rdf-syntax-ns#">
            <rdf:Description rdf:about="#M_aspsa_c">
              <bqbiol:is xmlns:bqbiol="http://biomodels.net/biology-qualifiers/">
                <rdf:Bag>
                  <rdf:li rdf:resource="http://identifiers.org/bigg.metabolite/aspsa"/>
                  <rdf:li rdf:resource="http://identifiers.org/biocyc/META:L-ASPARTATE-SEMIALDEHYDE"/>
                  <rdf:li rdf:resource="http://identifiers.org/chebi/CHEBI:13086"/>
                  <rdf:li rdf:resource="http://identifiers.org/chebi/CHEBI:13087"/>
                  <rdf:li rdf:resource="http://identifiers.org/chebi/CHEBI:18051"/>
                  <rdf:li rdf:resource="http://identifiers.org/chebi/CHEBI:21245"/>
                  <rdf:li rdf:resource="http://identifiers.org/chebi/CHEBI:40847"/>
                  <rdf:li rdf:resource="http://identifiers.org/chebi/CHEBI:537519"/>
                  <rdf:li rdf:resource="http://identifiers.org/chebi/CHEBI:6194"/>
                  <rdf:li rdf:resource="http://identifiers.org/hmdb/HMDB12249"/>
                  <rdf:li rdf:resource="http://identifiers.org/kegg.compound/C00441"/>
                  <rdf:li rdf:resource="http://identifiers.org/metanetx.chemical/MNXM361"/>
                  <rdf:li rdf:resource="http://identifiers.org/seed.compound/cpd00346"/>
                </rdf:Bag>
              </bqbiol:is>
            </rdf:Description>
          </rdf:RDF>
        </sbml:annotation>
      </species>
      <species boundaryCondition="false" constant="false" hasOnlySubstanceUnits="false" id="M_asptrna_c" name="L-Aspartyl-tRNA(Asp)" metaid="M_asptrna_c" compartment="c" fbc:charge="0" fbc:chemicalFormula="C4H5NO3R">
        <sbml:annotation xmlns:sbml="http://www.sbml.org/sbml/level3/version1/core">
          <rdf:RDF xmlns:rdf="http://www.w3.org/1999/02/22-rdf-syntax-ns#">
            <rdf:Description rdf:about="#M_asptrna_c">
              <bqbiol:is xmlns:bqbiol="http://biomodels.net/biology-qualifiers/">
                <rdf:Bag>
                  <rdf:li rdf:resource="http://identifiers.org/bigg.metabolite/asptrna"/>
                  <rdf:li rdf:resource="http://identifiers.org/kegg.compound/C02984"/>
                  <rdf:li rdf:resource="http://identifiers.org/metanetx.chemical/MNXM90839"/>
                  <rdf:li rdf:resource="http://identifiers.org/seed.compound/cpd12226"/>
                </rdf:Bag>
              </bqbiol:is>
            </rdf:Description>
          </rdf:RDF>
        </sbml:annotation>
      </species>
      <species boundaryCondition="false" constant="false" hasOnlySubstanceUnits="false" id="M_atp_c" name="ATP" metaid="M_atp_c" compartment="c" fbc:charge="-4" fbc:chemicalFormula="C10H12N5O13P3">
        <sbml:annotation xmlns:sbml="http://www.sbml.org/sbml/level3/version1/core">
          <rdf:RDF xmlns:rdf="http://www.w3.org/1999/02/22-rdf-syntax-ns#">
            <rdf:Description rdf:about="#M_atp_c">
              <bqbiol:is xmlns:bqbiol="http://biomodels.net/biology-qualifiers/">
                <rdf:Bag>
                  <rdf:li rdf:resource="http://identifiers.org/bigg.metabolite/atp"/>
                  <rdf:li rdf:resource="http://identifiers.org/biocyc/META:ATP"/>
                  <rdf:li rdf:resource="http://identifiers.org/biocyc/META:CPD0-1634"/>
                  <rdf:li rdf:resource="http://identifiers.org/chebi/CHEBI:10789"/>
                  <rdf:li rdf:resource="http://identifiers.org/chebi/CHEBI:10841"/>
                  <rdf:li rdf:resource="http://identifiers.org/chebi/CHEBI:13236"/>
                  <rdf:li rdf:resource="http://identifiers.org/chebi/CHEBI:15422"/>
                  <rdf:li rdf:resource="http://identifiers.org/chebi/CHEBI:22249"/>
                  <rdf:li rdf:resource="http://identifiers.org/chebi/CHEBI:2359"/>
                  <rdf:li rdf:resource="http://identifiers.org/chebi/CHEBI:237958"/>
                  <rdf:li rdf:resource="http://identifiers.org/chebi/CHEBI:30616"/>
                  <rdf:li rdf:resource="http://identifiers.org/chebi/CHEBI:40938"/>
                  <rdf:li rdf:resource="http://identifiers.org/chebi/CHEBI:57299"/>
                  <rdf:li rdf:resource="http://identifiers.org/kegg.compound/C00002"/>
                  <rdf:li rdf:resource="http://identifiers.org/kegg.drug/D08646"/>
                  <rdf:li rdf:resource="http://identifiers.org/metanetx.chemical/MNXM3"/>
                  <rdf:li rdf:resource="http://identifiers.org/seed.compound/cpd00002"/>
                </rdf:Bag>
              </bqbiol:is>
            </rdf:Description>
          </rdf:RDF>
        </sbml:annotation>
      </species>
      <species boundaryCondition="false" constant="false" hasOnlySubstanceUnits="false" id="M_btd__RR_c" name="(R,R)-2,3-Butanediol" compartment="c" fbc:charge="0" fbc:chemicalFormula="C4H10O2"/>
      <species boundaryCondition="false" constant="false" hasOnlySubstanceUnits="false" id="M_btd__RR_e" name="(R,R)-2,3-Butanediol" compartment="e" fbc:charge="0" fbc:chemicalFormula="C4H10O2"/>
      <species boundaryCondition="false" constant="false" hasOnlySubstanceUnits="false" id="M_btn_c" name="Biotin" metaid="M_btn_c" compartment="c" fbc:charge="-1" fbc:chemicalFormula="C10H15N2O3S">
        <sbml:annotation xmlns:sbml="http://www.sbml.org/sbml/level3/version1/core">
          <rdf:RDF xmlns:rdf="http://www.w3.org/1999/02/22-rdf-syntax-ns#">
            <rdf:Description rdf:about="#M_btn_c">
              <bqbiol:is xmlns:bqbiol="http://biomodels.net/biology-qualifiers/">
                <rdf:Bag>
                  <rdf:li rdf:resource="http://identifiers.org/bigg.metabolite/btn"/>
                  <rdf:li rdf:resource="http://identifiers.org/biocyc/META:BIOTIN"/>
                  <rdf:li rdf:resource="http://identifiers.org/chebi/CHEBI:13905"/>
                  <rdf:li rdf:resource="http://identifiers.org/chebi/CHEBI:15956"/>
                  <rdf:li rdf:resource="http://identifiers.org/chebi/CHEBI:22882"/>
                  <rdf:li rdf:resource="http://identifiers.org/chebi/CHEBI:22884"/>
                  <rdf:li rdf:resource="http://identifiers.org/chebi/CHEBI:3108"/>
                  <rdf:li rdf:resource="http://identifiers.org/chebi/CHEBI:41236"/>
                  <rdf:li rdf:resource="http://identifiers.org/chebi/CHEBI:57586"/>
                  <rdf:li rdf:resource="http://identifiers.org/hmdb/HMDB00030"/>
                  <rdf:li rdf:resource="http://identifiers.org/kegg.compound/C00120"/>
                  <rdf:li rdf:resource="http://identifiers.org/kegg.drug/D00029"/>
                  <rdf:li rdf:resource="http://identifiers.org/metanetx.chemical/MNXM304"/>
                  <rdf:li rdf:resource="http://identifiers.org/seed.compound/cpd00104"/>
                </rdf:Bag>
              </bqbiol:is>
            </rdf:Description>
          </rdf:RDF>
        </sbml:annotation>
      </species>
      <species boundaryCondition="false" constant="false" hasOnlySubstanceUnits="false" id="M_btn_e" name="Biotin" metaid="M_btn_e" compartment="e" fbc:charge="-1" fbc:chemicalFormula="C10H15N2O3S">
        <sbml:annotation xmlns:sbml="http://www.sbml.org/sbml/level3/version1/core">
          <rdf:RDF xmlns:rdf="http://www.w3.org/1999/02/22-rdf-syntax-ns#">
            <rdf:Description rdf:about="#M_btn_e">
              <bqbiol:is xmlns:bqbiol="http://biomodels.net/biology-qualifiers/">
                <rdf:Bag>
                  <rdf:li rdf:resource="http://identifiers.org/bigg.metabolite/btn"/>
                  <rdf:li rdf:resource="http://identifiers.org/biocyc/META:BIOTIN"/>
                  <rdf:li rdf:resource="http://identifiers.org/chebi/CHEBI:13905"/>
                  <rdf:li rdf:resource="http://identifiers.org/chebi/CHEBI:15956"/>
                  <rdf:li rdf:resource="http://identifiers.org/chebi/CHEBI:22882"/>
                  <rdf:li rdf:resource="http://identifiers.org/chebi/CHEBI:22884"/>
                  <rdf:li rdf:resource="http://identifiers.org/chebi/CHEBI:3108"/>
                  <rdf:li rdf:resource="http://identifiers.org/chebi/CHEBI:41236"/>
                  <rdf:li rdf:resource="http://identifiers.org/chebi/CHEBI:57586"/>
                  <rdf:li rdf:resource="http://identifiers.org/hmdb/HMDB00030"/>
                  <rdf:li rdf:resource="http://identifiers.org/kegg.compound/C00120"/>
                  <rdf:li rdf:resource="http://identifiers.org/kegg.drug/D00029"/>
                  <rdf:li rdf:resource="http://identifiers.org/metanetx.chemical/MNXM304"/>
                  <rdf:li rdf:resource="http://identifiers.org/seed.compound/cpd00104"/>
                </rdf:Bag>
              </bqbiol:is>
            </rdf:Description>
          </rdf:RDF>
        </sbml:annotation>
      </species>
      <species boundaryCondition="false" constant="false" hasOnlySubstanceUnits="false" id="M_butACP_c" name="Butyryl-[acyl-carrier protein]" metaid="M_butACP_c" compartment="c" fbc:charge="-1" fbc:chemicalFormula="C4H6OX">
        <sbml:annotation xmlns:sbml="http://www.sbml.org/sbml/level3/version1/core">
          <rdf:RDF xmlns:rdf="http://www.w3.org/1999/02/22-rdf-syntax-ns#">
            <rdf:Description rdf:about="#M_butACP_c">
              <bqbiol:is xmlns:bqbiol="http://biomodels.net/biology-qualifiers/">
                <rdf:Bag>
                  <rdf:li rdf:resource="http://identifiers.org/bigg.metabolite/butACP"/>
                  <rdf:li rdf:resource="http://identifiers.org/metanetx.chemical/MNXM90458"/>
                </rdf:Bag>
              </bqbiol:is>
            </rdf:Description>
          </rdf:RDF>
        </sbml:annotation>
      </species>
      <species boundaryCondition="false" constant="false" hasOnlySubstanceUnits="false" id="M_cbasp_c" name="N-Carbamoyl-L-aspartate" metaid="M_cbasp_c" compartment="c" fbc:charge="-2" fbc:chemicalFormula="C5H6N2O5">
        <sbml:annotation xmlns:sbml="http://www.sbml.org/sbml/level3/version1/core">
          <rdf:RDF xmlns:rdf="http://www.w3.org/1999/02/22-rdf-syntax-ns#">
            <rdf:Description rdf:about="#M_cbasp_c">
              <bqbiol:is xmlns:bqbiol="http://biomodels.net/biology-qualifiers/">
                <rdf:Bag>
                  <rdf:li rdf:resource="http://identifiers.org/bigg.metabolite/cbasp"/>
                  <rdf:li rdf:resource="http://identifiers.org/biocyc/META:CARBAMYUL-L-ASPARTATE"/>
                  <rdf:li rdf:resource="http://identifiers.org/chebi/CHEBI:12496"/>
                  <rdf:li rdf:resource="http://identifiers.org/chebi/CHEBI:12593"/>
                  <rdf:li rdf:resource="http://identifiers.org/chebi/CHEBI:15859"/>
                  <rdf:li rdf:resource="http://identifiers.org/chebi/CHEBI:21687"/>
                  <rdf:li rdf:resource="http://identifiers.org/chebi/CHEBI:21688"/>
                  <rdf:li rdf:resource="http://identifiers.org/chebi/CHEBI:32814"/>
                  <rdf:li rdf:resource="http://identifiers.org/chebi/CHEBI:44316"/>
                  <rdf:li rdf:resource="http://identifiers.org/chebi/CHEBI:7257"/>
                  <rdf:li rdf:resource="http://identifiers.org/kegg.compound/C00438"/>
                  <rdf:li rdf:resource="http://identifiers.org/metanetx.chemical/MNXM465"/>
                  <rdf:li rdf:resource="http://identifiers.org/seed.compound/cpd00343"/>
                </rdf:Bag>
              </bqbiol:is>
            </rdf:Description>
          </rdf:RDF>
        </sbml:annotation>
      </species>
      <species boundaryCondition="false" constant="false" hasOnlySubstanceUnits="false" id="M_cbi_c" name="Cobinamide" metaid="M_cbi_c" compartment="c" fbc:charge="0" fbc:chemicalFormula="C48H72CoN11O8">
        <sbml:annotation xmlns:sbml="http://www.sbml.org/sbml/level3/version1/core">
          <rdf:RDF xmlns:rdf="http://www.w3.org/1999/02/22-rdf-syntax-ns#">
            <rdf:Description rdf:about="#M_cbi_c">
              <bqbiol:is xmlns:bqbiol="http://biomodels.net/biology-qualifiers/">
                <rdf:Bag>
                  <rdf:li rdf:resource="http://identifiers.org/bigg.metabolite/cbi"/>
                  <rdf:li rdf:resource="http://identifiers.org/biocyc/META:COBINAMIDE"/>
                  <rdf:li rdf:resource="http://identifiers.org/chebi/CHEBI:48529"/>
                  <rdf:li rdf:resource="http://identifiers.org/metanetx.chemical/MNXM1549"/>
                </rdf:Bag>
              </bqbiol:is>
            </rdf:Description>
          </rdf:RDF>
        </sbml:annotation>
      </species>
      <species boundaryCondition="false" constant="false" hasOnlySubstanceUnits="false" id="M_cbl1_c" name="Cob(I)alamin" metaid="M_cbl1_c" compartment="c" fbc:charge="-1" fbc:chemicalFormula="C62H88CoN13O14P">
        <sbml:annotation xmlns:sbml="http://www.sbml.org/sbml/level3/version1/core">
          <rdf:RDF xmlns:rdf="http://www.w3.org/1999/02/22-rdf-syntax-ns#">
            <rdf:Description rdf:about="#M_cbl1_c">
              <bqbiol:is xmlns:bqbiol="http://biomodels.net/biology-qualifiers/">
                <rdf:Bag>
                  <rdf:li rdf:resource="http://identifiers.org/bigg.metabolite/cbl1"/>
                  <rdf:li rdf:resource="http://identifiers.org/biocyc/META:COB-I-ALAMIN"/>
                  <rdf:li rdf:resource="http://identifiers.org/chebi/CHEBI:14004"/>
                  <rdf:li rdf:resource="http://identifiers.org/chebi/CHEBI:15982"/>
                  <rdf:li rdf:resource="http://identifiers.org/chebi/CHEBI:23328"/>
                  <rdf:li rdf:resource="http://identifiers.org/chebi/CHEBI:3784"/>
                  <rdf:li rdf:resource="http://identifiers.org/chebi/CHEBI:60488"/>
                  <rdf:li rdf:resource="http://identifiers.org/hmdb/HMDB03429"/>
                  <rdf:li rdf:resource="http://identifiers.org/hmdb/HMDB06470"/>
                  <rdf:li rdf:resource="http://identifiers.org/kegg.compound/C00853"/>
                  <rdf:li rdf:resource="http://identifiers.org/metanetx.chemical/MNXM91519"/>
                </rdf:Bag>
              </bqbiol:is>
            </rdf:Description>
          </rdf:RDF>
        </sbml:annotation>
      </species>
      <species boundaryCondition="false" constant="false" hasOnlySubstanceUnits="false" id="M_cbp_c" name="Carbamoyl phosphate" metaid="M_cbp_c" compartment="c" fbc:charge="-2" fbc:chemicalFormula="CH2NO5P">
        <sbml:annotation xmlns:sbml="http://www.sbml.org/sbml/level3/version1/core">
          <rdf:RDF xmlns:rdf="http://www.w3.org/1999/02/22-rdf-syntax-ns#">
            <rdf:Description rdf:about="#M_cbp_c">
              <bqbiol:is xmlns:bqbiol="http://biomodels.net/biology-qualifiers/">
                <rdf:Bag>
                  <rdf:li rdf:resource="http://identifiers.org/bigg.metabolite/cbp"/>
                  <rdf:li rdf:resource="http://identifiers.org/biocyc/META:CARBAMOYL-P"/>
                  <rdf:li rdf:resource="http://identifiers.org/chebi/CHEBI:13942"/>
                  <rdf:li rdf:resource="http://identifiers.org/chebi/CHEBI:17672"/>
                  <rdf:li rdf:resource="http://identifiers.org/chebi/CHEBI:23005"/>
                  <rdf:li rdf:resource="http://identifiers.org/chebi/CHEBI:3389"/>
                  <rdf:li rdf:resource="http://identifiers.org/chebi/CHEBI:41567"/>
                  <rdf:li rdf:resource="http://identifiers.org/chebi/CHEBI:58228"/>
                  <rdf:li rdf:resource="http://identifiers.org/hmdb/HMDB01096"/>
                  <rdf:li rdf:resource="http://identifiers.org/kegg.compound/C00169"/>
                  <rdf:li rdf:resource="http://identifiers.org/metanetx.chemical/MNXM138"/>
                  <rdf:li rdf:resource="http://identifiers.org/seed.compound/cpd00146"/>
                </rdf:Bag>
              </bqbiol:is>
            </rdf:Description>
          </rdf:RDF>
        </sbml:annotation>
      </species>
      <species boundaryCondition="false" constant="false" hasOnlySubstanceUnits="false" id="M_cdp_c" name="CDP" metaid="M_cdp_c" compartment="c" fbc:charge="-3" fbc:chemicalFormula="C9H12N3O11P2">
        <sbml:annotation xmlns:sbml="http://www.sbml.org/sbml/level3/version1/core">
          <rdf:RDF xmlns:rdf="http://www.w3.org/1999/02/22-rdf-syntax-ns#">
            <rdf:Description rdf:about="#M_cdp_c">
              <bqbiol:is xmlns:bqbiol="http://biomodels.net/biology-qualifiers/">
                <rdf:Bag>
                  <rdf:li rdf:resource="http://identifiers.org/bigg.metabolite/cdp"/>
                  <rdf:li rdf:resource="http://identifiers.org/biocyc/META:CDP"/>
                  <rdf:li rdf:resource="http://identifiers.org/chebi/CHEBI:13254"/>
                  <rdf:li rdf:resource="http://identifiers.org/chebi/CHEBI:17239"/>
                  <rdf:li rdf:resource="http://identifiers.org/chebi/CHEBI:23519"/>
                  <rdf:li rdf:resource="http://identifiers.org/chebi/CHEBI:3260"/>
                  <rdf:li rdf:resource="http://identifiers.org/chebi/CHEBI:41451"/>
                  <rdf:li rdf:resource="http://identifiers.org/chebi/CHEBI:58069"/>
                  <rdf:li rdf:resource="http://identifiers.org/kegg.compound/C00112"/>
                  <rdf:li rdf:resource="http://identifiers.org/metanetx.chemical/MNXM220"/>
                  <rdf:li rdf:resource="http://identifiers.org/seed.compound/cpd00096"/>
                </rdf:Bag>
              </bqbiol:is>
            </rdf:Description>
          </rdf:RDF>
        </sbml:annotation>
      </species>
      <species boundaryCondition="false" constant="false" hasOnlySubstanceUnits="false" id="M_cdpdag_LRE_c" name="CDPdiacylglycerol (LRE specific)" compartment="c"/>
      <species boundaryCondition="false" constant="false" hasOnlySubstanceUnits="false" id="M_cdpglyc_c" name="CDPglycerol" metaid="M_cdpglyc_c" compartment="c" fbc:charge="-2" fbc:chemicalFormula="C12H19N3O13P2">
        <sbml:annotation xmlns:sbml="http://www.sbml.org/sbml/level3/version1/core">
          <rdf:RDF xmlns:rdf="http://www.w3.org/1999/02/22-rdf-syntax-ns#">
            <rdf:Description rdf:about="#M_cdpglyc_c">
              <bqbiol:is xmlns:bqbiol="http://biomodels.net/biology-qualifiers/">
                <rdf:Bag>
                  <rdf:li rdf:resource="http://identifiers.org/bigg.metabolite/cdpglyc"/>
                  <rdf:li rdf:resource="http://identifiers.org/biocyc/META:CPD-606"/>
                  <rdf:li rdf:resource="http://identifiers.org/chebi/CHEBI:132202"/>
                  <rdf:li rdf:resource="http://identifiers.org/chebi/CHEBI:13265"/>
                  <rdf:li rdf:resource="http://identifiers.org/chebi/CHEBI:13271"/>
                  <rdf:li rdf:resource="http://identifiers.org/chebi/CHEBI:17885"/>
                  <rdf:li rdf:resource="http://identifiers.org/chebi/CHEBI:20871"/>
                  <rdf:li rdf:resource="http://identifiers.org/chebi/CHEBI:29068"/>
                  <rdf:li rdf:resource="http://identifiers.org/chebi/CHEBI:3272"/>
                  <rdf:li rdf:resource="http://identifiers.org/chebi/CHEBI:58311"/>
                  <rdf:li rdf:resource="http://identifiers.org/hmdb/HMDB59599"/>
                  <rdf:li rdf:resource="http://identifiers.org/kegg.compound/C00513"/>
                  <rdf:li rdf:resource="http://identifiers.org/metanetx.chemical/MNXM775"/>
                  <rdf:li rdf:resource="http://identifiers.org/seed.compound/cpd00402"/>
                </rdf:Bag>
              </bqbiol:is>
            </rdf:Description>
          </rdf:RDF>
        </sbml:annotation>
      </species>
      <species boundaryCondition="false" constant="false" hasOnlySubstanceUnits="false" id="M_chol_c" name="Choline" metaid="M_chol_c" compartment="c" fbc:charge="1" fbc:chemicalFormula="C5H14NO">
        <sbml:annotation xmlns:sbml="http://www.sbml.org/sbml/level3/version1/core">
          <rdf:RDF xmlns:rdf="http://www.w3.org/1999/02/22-rdf-syntax-ns#">
            <rdf:Description rdf:about="#M_chol_c">
              <bqbiol:is xmlns:bqbiol="http://biomodels.net/biology-qualifiers/">
                <rdf:Bag>
                  <rdf:li rdf:resource="http://identifiers.org/bigg.metabolite/chol"/>
                  <rdf:li rdf:resource="http://identifiers.org/biocyc/META:CHOLINE"/>
                  <rdf:li rdf:resource="http://identifiers.org/chebi/CHEBI:13985"/>
                  <rdf:li rdf:resource="http://identifiers.org/chebi/CHEBI:15354"/>
                  <rdf:li rdf:resource="http://identifiers.org/chebi/CHEBI:23212"/>
                  <rdf:li rdf:resource="http://identifiers.org/chebi/CHEBI:3665"/>
                  <rdf:li rdf:resource="http://identifiers.org/chebi/CHEBI:41524"/>
                  <rdf:li rdf:resource="http://identifiers.org/chebi/CHEBI:72322"/>
                  <rdf:li rdf:resource="http://identifiers.org/hmdb/HMDB00097"/>
                  <rdf:li rdf:resource="http://identifiers.org/kegg.compound/C00114"/>
                  <rdf:li rdf:resource="http://identifiers.org/kegg.drug/D07690"/>
                  <rdf:li rdf:resource="http://identifiers.org/kegg.drug/D10498"/>
                  <rdf:li rdf:resource="http://identifiers.org/metanetx.chemical/MNXM90"/>
                  <rdf:li rdf:resource="http://identifiers.org/seed.compound/cpd00098"/>
                </rdf:Bag>
              </bqbiol:is>
            </rdf:Description>
          </rdf:RDF>
        </sbml:annotation>
      </species>
      <species boundaryCondition="false" constant="false" hasOnlySubstanceUnits="false" id="M_chol_e" name="Choline" metaid="M_chol_e" compartment="e" fbc:charge="1" fbc:chemicalFormula="C5H14NO">
        <sbml:annotation xmlns:sbml="http://www.sbml.org/sbml/level3/version1/core">
          <rdf:RDF xmlns:rdf="http://www.w3.org/1999/02/22-rdf-syntax-ns#">
            <rdf:Description rdf:about="#M_chol_e">
              <bqbiol:is xmlns:bqbiol="http://biomodels.net/biology-qualifiers/">
                <rdf:Bag>
                  <rdf:li rdf:resource="http://identifiers.org/bigg.metabolite/chol"/>
                  <rdf:li rdf:resource="http://identifiers.org/biocyc/META:CHOLINE"/>
                  <rdf:li rdf:resource="http://identifiers.org/chebi/CHEBI:13985"/>
                  <rdf:li rdf:resource="http://identifiers.org/chebi/CHEBI:15354"/>
                  <rdf:li rdf:resource="http://identifiers.org/chebi/CHEBI:23212"/>
                  <rdf:li rdf:resource="http://identifiers.org/chebi/CHEBI:3665"/>
                  <rdf:li rdf:resource="http://identifiers.org/chebi/CHEBI:41524"/>
                  <rdf:li rdf:resource="http://identifiers.org/chebi/CHEBI:72322"/>
                  <rdf:li rdf:resource="http://identifiers.org/hmdb/HMDB00097"/>
                  <rdf:li rdf:resource="http://identifiers.org/kegg.compound/C00114"/>
                  <rdf:li rdf:resource="http://identifiers.org/kegg.drug/D07690"/>
                  <rdf:li rdf:resource="http://identifiers.org/kegg.drug/D10498"/>
                  <rdf:li rdf:resource="http://identifiers.org/metanetx.chemical/MNXM90"/>
                  <rdf:li rdf:resource="http://identifiers.org/seed.compound/cpd00098"/>
                </rdf:Bag>
              </bqbiol:is>
            </rdf:Description>
          </rdf:RDF>
        </sbml:annotation>
      </species>
      <species boundaryCondition="false" constant="false" hasOnlySubstanceUnits="false" id="M_citr__L_c" name="L-Citrulline" metaid="M_citr__L_c" compartment="c" fbc:charge="0" fbc:chemicalFormula="C6H13N3O3">
        <sbml:annotation xmlns:sbml="http://www.sbml.org/sbml/level3/version1/core">
          <rdf:RDF xmlns:rdf="http://www.w3.org/1999/02/22-rdf-syntax-ns#">
            <rdf:Description rdf:about="#M_citr__L_c">
              <bqbiol:is xmlns:bqbiol="http://biomodels.net/biology-qualifiers/">
                <rdf:Bag>
                  <rdf:li rdf:resource="http://identifiers.org/bigg.metabolite/citr__L"/>
                  <rdf:li rdf:resource="http://identifiers.org/biocyc/META:L-CITRULLINE"/>
                  <rdf:li rdf:resource="http://identifiers.org/chebi/CHEBI:13092"/>
                  <rdf:li rdf:resource="http://identifiers.org/chebi/CHEBI:14002"/>
                  <rdf:li rdf:resource="http://identifiers.org/chebi/CHEBI:16349"/>
                  <rdf:li rdf:resource="http://identifiers.org/chebi/CHEBI:18211"/>
                  <rdf:li rdf:resource="http://identifiers.org/chebi/CHEBI:21257"/>
                  <rdf:li rdf:resource="http://identifiers.org/chebi/CHEBI:3730"/>
                  <rdf:li rdf:resource="http://identifiers.org/chebi/CHEBI:41489"/>
                  <rdf:li rdf:resource="http://identifiers.org/chebi/CHEBI:57743"/>
                  <rdf:li rdf:resource="http://identifiers.org/chebi/CHEBI:6203"/>
                  <rdf:li rdf:resource="http://identifiers.org/chebi/CHEBI:66922"/>
                  <rdf:li rdf:resource="http://identifiers.org/hmdb/HMDB00904"/>
                  <rdf:li rdf:resource="http://identifiers.org/kegg.compound/C00327"/>
                  <rdf:li rdf:resource="http://identifiers.org/kegg.drug/D07706"/>
                  <rdf:li rdf:resource="http://identifiers.org/metanetx.chemical/MNXM211"/>
                  <rdf:li rdf:resource="http://identifiers.org/seed.compound/cpd00274"/>
                </rdf:Bag>
              </bqbiol:is>
            </rdf:Description>
          </rdf:RDF>
        </sbml:annotation>
      </species>
      <species boundaryCondition="false" constant="false" hasOnlySubstanceUnits="false" id="M_clpn_LRE_c" name="Cardiolipin (LRE specific)" compartment="c"/>
      <species boundaryCondition="false" constant="false" hasOnlySubstanceUnits="false" id="M_cmp_c" name="CMP" metaid="M_cmp_c" compartment="c" fbc:charge="-2" fbc:chemicalFormula="C9H12N3O8P">
        <sbml:annotation xmlns:sbml="http://www.sbml.org/sbml/level3/version1/core">
          <rdf:RDF xmlns:rdf="http://www.w3.org/1999/02/22-rdf-syntax-ns#">
            <rdf:Description rdf:about="#M_cmp_c">
              <bqbiol:is xmlns:bqbiol="http://biomodels.net/biology-qualifiers/">
                <rdf:Bag>
                  <rdf:li rdf:resource="http://identifiers.org/bigg.metabolite/cmp"/>
                  <rdf:li rdf:resource="http://identifiers.org/biocyc/META:CMP"/>
                  <rdf:li rdf:resource="http://identifiers.org/chebi/CHEBI:13274"/>
                  <rdf:li rdf:resource="http://identifiers.org/chebi/CHEBI:17361"/>
                  <rdf:li rdf:resource="http://identifiers.org/chebi/CHEBI:23520"/>
                  <rdf:li rdf:resource="http://identifiers.org/chebi/CHEBI:3275"/>
                  <rdf:li rdf:resource="http://identifiers.org/chebi/CHEBI:41312"/>
                  <rdf:li rdf:resource="http://identifiers.org/chebi/CHEBI:41319"/>
                  <rdf:li rdf:resource="http://identifiers.org/chebi/CHEBI:41666"/>
                  <rdf:li rdf:resource="http://identifiers.org/chebi/CHEBI:41691"/>
                  <rdf:li rdf:resource="http://identifiers.org/chebi/CHEBI:47362"/>
                  <rdf:li rdf:resource="http://identifiers.org/chebi/CHEBI:48799"/>
                  <rdf:li rdf:resource="http://identifiers.org/chebi/CHEBI:58120"/>
                  <rdf:li rdf:resource="http://identifiers.org/chebi/CHEBI:60377"/>
                  <rdf:li rdf:resource="http://identifiers.org/kegg.compound/C00055"/>
                  <rdf:li rdf:resource="http://identifiers.org/kegg.glycan/G10621"/>
                  <rdf:li rdf:resource="http://identifiers.org/metanetx.chemical/MNXM31"/>
                  <rdf:li rdf:resource="http://identifiers.org/seed.compound/cpd00046"/>
                </rdf:Bag>
              </bqbiol:is>
            </rdf:Description>
          </rdf:RDF>
        </sbml:annotation>
      </species>
      <species boundaryCondition="false" constant="false" hasOnlySubstanceUnits="false" id="M_co1dam_c" name="Cob(I)yrinate a,c diamide" compartment="c" fbc:charge="-5" fbc:chemicalFormula="C45H56CoN6O12"/>
      <species boundaryCondition="false" constant="false" hasOnlySubstanceUnits="false" id="M_co2_c" name="CO2" metaid="M_co2_c" compartment="c" fbc:charge="0" fbc:chemicalFormula="CO2">
        <sbml:annotation xmlns:sbml="http://www.sbml.org/sbml/level3/version1/core">
          <rdf:RDF xmlns:rdf="http://www.w3.org/1999/02/22-rdf-syntax-ns#">
            <rdf:Description rdf:about="#M_co2_c">
              <bqbiol:is xmlns:bqbiol="http://biomodels.net/biology-qualifiers/">
                <rdf:Bag>
                  <rdf:li rdf:resource="http://identifiers.org/bigg.metabolite/co2"/>
                  <rdf:li rdf:resource="http://identifiers.org/biocyc/META:CARBON-DIOXIDE"/>
                  <rdf:li rdf:resource="http://identifiers.org/chebi/CHEBI:13282"/>
                  <rdf:li rdf:resource="http://identifiers.org/chebi/CHEBI:13283"/>
                  <rdf:li rdf:resource="http://identifiers.org/chebi/CHEBI:13284"/>
                  <rdf:li rdf:resource="http://identifiers.org/chebi/CHEBI:13285"/>
                  <rdf:li rdf:resource="http://identifiers.org/chebi/CHEBI:16526"/>
                  <rdf:li rdf:resource="http://identifiers.org/chebi/CHEBI:23011"/>
                  <rdf:li rdf:resource="http://identifiers.org/chebi/CHEBI:3283"/>
                  <rdf:li rdf:resource="http://identifiers.org/chebi/CHEBI:48829"/>
                  <rdf:li rdf:resource="http://identifiers.org/hmdb/HMDB01967"/>
                  <rdf:li rdf:resource="http://identifiers.org/kegg.compound/C00011"/>
                  <rdf:li rdf:resource="http://identifiers.org/kegg.drug/D00004"/>
                  <rdf:li rdf:resource="http://identifiers.org/metanetx.chemical/MNXM13"/>
                  <rdf:li rdf:resource="http://identifiers.org/seed.compound/cpd00011"/>
                </rdf:Bag>
              </bqbiol:is>
            </rdf:Description>
          </rdf:RDF>
        </sbml:annotation>
      </species>
      <species boundaryCondition="false" constant="false" hasOnlySubstanceUnits="false" id="M_co2_e" name="CO2" metaid="M_co2_e" compartment="e" fbc:charge="0" fbc:chemicalFormula="CO2">
        <sbml:annotation xmlns:sbml="http://www.sbml.org/sbml/level3/version1/core">
          <rdf:RDF xmlns:rdf="http://www.w3.org/1999/02/22-rdf-syntax-ns#">
            <rdf:Description rdf:about="#M_co2_e">
              <bqbiol:is xmlns:bqbiol="http://biomodels.net/biology-qualifiers/">
                <rdf:Bag>
                  <rdf:li rdf:resource="http://identifiers.org/bigg.metabolite/co2"/>
                  <rdf:li rdf:resource="http://identifiers.org/biocyc/META:CARBON-DIOXIDE"/>
                  <rdf:li rdf:resource="http://identifiers.org/chebi/CHEBI:13282"/>
                  <rdf:li rdf:resource="http://identifiers.org/chebi/CHEBI:13283"/>
                  <rdf:li rdf:resource="http://identifiers.org/chebi/CHEBI:13284"/>
                  <rdf:li rdf:resource="http://identifiers.org/chebi/CHEBI:13285"/>
                  <rdf:li rdf:resource="http://identifiers.org/chebi/CHEBI:16526"/>
                  <rdf:li rdf:resource="http://identifiers.org/chebi/CHEBI:23011"/>
                  <rdf:li rdf:resource="http://identifiers.org/chebi/CHEBI:3283"/>
                  <rdf:li rdf:resource="http://identifiers.org/chebi/CHEBI:48829"/>
                  <rdf:li rdf:resource="http://identifiers.org/hmdb/HMDB01967"/>
                  <rdf:li rdf:resource="http://identifiers.org/kegg.compound/C00011"/>
                  <rdf:li rdf:resource="http://identifiers.org/kegg.drug/D00004"/>
                  <rdf:li rdf:resource="http://identifiers.org/metanetx.chemical/MNXM13"/>
                  <rdf:li rdf:resource="http://identifiers.org/seed.compound/cpd00011"/>
                </rdf:Bag>
              </bqbiol:is>
            </rdf:Description>
          </rdf:RDF>
        </sbml:annotation>
      </species>
      <species boundaryCondition="false" constant="false" hasOnlySubstanceUnits="false" id="M_co2dam_c" name="Cob(II)yrinate a,c diamide" compartment="c" fbc:charge="-4" fbc:chemicalFormula="C45H56CoN6O12"/>
      <species boundaryCondition="false" constant="false" hasOnlySubstanceUnits="false" id="M_coa_c" name="Coenzyme A" metaid="M_coa_c" compartment="c" fbc:charge="-4" fbc:chemicalFormula="C21H32N7O16P3S">
        <sbml:annotation xmlns:sbml="http://www.sbml.org/sbml/level3/version1/core">
          <rdf:RDF xmlns:rdf="http://www.w3.org/1999/02/22-rdf-syntax-ns#">
            <rdf:Description rdf:about="#M_coa_c">
              <bqbiol:is xmlns:bqbiol="http://biomodels.net/biology-qualifiers/">
                <rdf:Bag>
                  <rdf:li rdf:resource="http://identifiers.org/bigg.metabolite/coa"/>
                  <rdf:li rdf:resource="http://identifiers.org/biocyc/META:CO-A"/>
                  <rdf:li rdf:resource="http://identifiers.org/biocyc/META:COA-GROUP"/>
                  <rdf:li rdf:resource="http://identifiers.org/chebi/CHEBI:13294"/>
                  <rdf:li rdf:resource="http://identifiers.org/chebi/CHEBI:13295"/>
                  <rdf:li rdf:resource="http://identifiers.org/chebi/CHEBI:13298"/>
                  <rdf:li rdf:resource="http://identifiers.org/chebi/CHEBI:15346"/>
                  <rdf:li rdf:resource="http://identifiers.org/chebi/CHEBI:23355"/>
                  <rdf:li rdf:resource="http://identifiers.org/chebi/CHEBI:3771"/>
                  <rdf:li rdf:resource="http://identifiers.org/chebi/CHEBI:41597"/>
                  <rdf:li rdf:resource="http://identifiers.org/chebi/CHEBI:41631"/>
                  <rdf:li rdf:resource="http://identifiers.org/chebi/CHEBI:57287"/>
                  <rdf:li rdf:resource="http://identifiers.org/chebi/CHEBI:741566"/>
                  <rdf:li rdf:resource="http://identifiers.org/hmdb/HMDB01423"/>
                  <rdf:li rdf:resource="http://identifiers.org/kegg.compound/C00010"/>
                  <rdf:li rdf:resource="http://identifiers.org/metanetx.chemical/MNXM12"/>
                  <rdf:li rdf:resource="http://identifiers.org/seed.compound/cpd00010"/>
                  <rdf:li rdf:resource="http://identifiers.org/seed.compound/cpd22528"/>
                </rdf:Bag>
              </bqbiol:is>
            </rdf:Description>
          </rdf:RDF>
        </sbml:annotation>
      </species>
      <species boundaryCondition="false" constant="false" hasOnlySubstanceUnits="false" id="M_cobalt2_c" name="Co2+" metaid="M_cobalt2_c" compartment="c" fbc:charge="2" fbc:chemicalFormula="Co">
        <sbml:annotation xmlns:sbml="http://www.sbml.org/sbml/level3/version1/core">
          <rdf:RDF xmlns:rdf="http://www.w3.org/1999/02/22-rdf-syntax-ns#">
            <rdf:Description rdf:about="#M_cobalt2_c">
              <bqbiol:is xmlns:bqbiol="http://biomodels.net/biology-qualifiers/">
                <rdf:Bag>
                  <rdf:li rdf:resource="http://identifiers.org/bigg.metabolite/cobalt2"/>
                  <rdf:li rdf:resource="http://identifiers.org/chebi/CHEBI:23337"/>
                  <rdf:li rdf:resource="http://identifiers.org/chebi/CHEBI:48827"/>
                  <rdf:li rdf:resource="http://identifiers.org/chebi/CHEBI:48828"/>
                  <rdf:li rdf:resource="http://identifiers.org/hmdb/HMDB00608"/>
                  <rdf:li rdf:resource="http://identifiers.org/kegg.compound/C00175"/>
                  <rdf:li rdf:resource="http://identifiers.org/metanetx.chemical/MNXM90960"/>
                  <rdf:li rdf:resource="http://identifiers.org/seed.compound/cpd00149"/>
                </rdf:Bag>
              </bqbiol:is>
            </rdf:Description>
          </rdf:RDF>
        </sbml:annotation>
      </species>
      <species boundaryCondition="false" constant="false" hasOnlySubstanceUnits="false" id="M_cobalt2_e" name="Co2+" metaid="M_cobalt2_e" compartment="e" fbc:charge="2" fbc:chemicalFormula="Co">
        <sbml:annotation xmlns:sbml="http://www.sbml.org/sbml/level3/version1/core">
          <rdf:RDF xmlns:rdf="http://www.w3.org/1999/02/22-rdf-syntax-ns#">
            <rdf:Description rdf:about="#M_cobalt2_e">
              <bqbiol:is xmlns:bqbiol="http://biomodels.net/biology-qualifiers/">
                <rdf:Bag>
                  <rdf:li rdf:resource="http://identifiers.org/bigg.metabolite/cobalt2"/>
                  <rdf:li rdf:resource="http://identifiers.org/chebi/CHEBI:23337"/>
                  <rdf:li rdf:resource="http://identifiers.org/chebi/CHEBI:48827"/>
                  <rdf:li rdf:resource="http://identifiers.org/chebi/CHEBI:48828"/>
                  <rdf:li rdf:resource="http://identifiers.org/hmdb/HMDB00608"/>
                  <rdf:li rdf:resource="http://identifiers.org/kegg.compound/C00175"/>
                  <rdf:li rdf:resource="http://identifiers.org/metanetx.chemical/MNXM90960"/>
                  <rdf:li rdf:resource="http://identifiers.org/seed.compound/cpd00149"/>
                </rdf:Bag>
              </bqbiol:is>
            </rdf:Description>
          </rdf:RDF>
        </sbml:annotation>
      </species>
      <species boundaryCondition="false" constant="false" hasOnlySubstanceUnits="false" id="M_adocbl_c" name="Cobamide coenzyme" metaid="M_adocbl_c" compartment="c" fbc:charge="0" fbc:chemicalFormula="C72H100CoN18O17P">
        <sbml:annotation xmlns:sbml="http://www.sbml.org/sbml/level3/version1/core">
          <rdf:RDF xmlns:rdf="http://www.w3.org/1999/02/22-rdf-syntax-ns#">
            <rdf:Description rdf:about="#M_adocbl_c">
              <bqbiol:is xmlns:bqbiol="http://biomodels.net/biology-qualifiers/">
                <rdf:Bag>
                  <rdf:li rdf:resource="http://identifiers.org/bigg.metabolite/adocbl"/>
                  <rdf:li rdf:resource="http://identifiers.org/biocyc/META:ADENOSYLCOBALAMIN"/>
                  <rdf:li rdf:resource="http://identifiers.org/hmdb/HMDB02086"/>
                  <rdf:li rdf:resource="http://identifiers.org/kegg.compound/C00194"/>
                  <rdf:li rdf:resource="http://identifiers.org/kegg.drug/D00042"/>
                  <rdf:li rdf:resource="http://identifiers.org/metanetx.chemical/MNXM90703"/>
                  <rdf:li rdf:resource="http://identifiers.org/seed.compound/cpd00166"/>
                </rdf:Bag>
              </bqbiol:is>
            </rdf:Description>
          </rdf:RDF>
        </sbml:annotation>
      </species>
      <species boundaryCondition="false" constant="false" hasOnlySubstanceUnits="false" id="M_cobya_c" name="Cobyrinate" compartment="c" fbc:charge="-6" fbc:chemicalFormula="C45H52N4O14Co"/>
      <species boundaryCondition="false" constant="false" hasOnlySubstanceUnits="false" id="M_codhpre6_c" name="Cobalt-dihydro-precorrin 6" compartment="c" fbc:charge="-7" fbc:chemicalFormula="C44H47N4O16Co"/>
      <species boundaryCondition="false" constant="false" hasOnlySubstanceUnits="false" id="M_copre2_c" name="cobalt-precorrin2" compartment="c" fbc:charge="-8" fbc:chemicalFormula="C42H38N4O16Co"/>
      <species boundaryCondition="false" constant="false" hasOnlySubstanceUnits="false" id="M_copre3_c" name="Cobalt-precorrin 3" compartment="c" fbc:charge="-8" fbc:chemicalFormula="C43H40N4O16Co"/>
      <species boundaryCondition="false" constant="false" hasOnlySubstanceUnits="false" id="M_copre4_c" name="Cobalt-precorrin 4" compartment="c" fbc:charge="-7" fbc:chemicalFormula="C44H43N4O16Co"/>
      <species boundaryCondition="false" constant="false" hasOnlySubstanceUnits="false" id="M_copre5_c" name="Cobalt-precorrin 5" compartment="c" fbc:charge="-7" fbc:chemicalFormula="C45H45N4O16Co"/>
      <species boundaryCondition="false" constant="false" hasOnlySubstanceUnits="false" id="M_copre6_c" name="Cobalt-precorrin 6" compartment="c" fbc:charge="-7" fbc:chemicalFormula="C44H45N4O16Co"/>
      <species boundaryCondition="false" constant="false" hasOnlySubstanceUnits="false" id="M_copre8_c" name="Cobalt-precorrin 8" compartment="c" fbc:charge="-6" fbc:chemicalFormula="C45H52N4O14Co"/>
      <species boundaryCondition="false" constant="false" hasOnlySubstanceUnits="false" id="M_cpocdacp_c" name="cyclopropanoyl octadecanoyl-[acyl-carrier protein]" metaid="M_cpocdacp_c" compartment="c" fbc:charge="-1" fbc:chemicalFormula="C19H34OX">
        <sbml:annotation xmlns:sbml="http://www.sbml.org/sbml/level3/version1/core">
          <rdf:RDF xmlns:rdf="http://www.w3.org/1999/02/22-rdf-syntax-ns#">
            <rdf:Description rdf:about="#M_cpocdacp_c">
              <bqbiol:is xmlns:bqbiol="http://biomodels.net/biology-qualifiers/">
                <rdf:Bag>
                  <rdf:li rdf:resource="http://identifiers.org/bigg.metabolite/cpocdacp"/>
                </rdf:Bag>
              </bqbiol:is>
            </rdf:Description>
          </rdf:RDF>
        </sbml:annotation>
      </species>
      <species boundaryCondition="false" constant="false" hasOnlySubstanceUnits="false" id="M_csn_c" name="Cytosine" metaid="M_csn_c" compartment="c" fbc:charge="0" fbc:chemicalFormula="C4H5N3O">
        <sbml:annotation xmlns:sbml="http://www.sbml.org/sbml/level3/version1/core">
          <rdf:RDF xmlns:rdf="http://www.w3.org/1999/02/22-rdf-syntax-ns#">
            <rdf:Description rdf:about="#M_csn_c">
              <bqbiol:is xmlns:bqbiol="http://biomodels.net/biology-qualifiers/">
                <rdf:Bag>
                  <rdf:li rdf:resource="http://identifiers.org/bigg.metabolite/csn"/>
                  <rdf:li rdf:resource="http://identifiers.org/biocyc/META:CYTOSINE"/>
                  <rdf:li rdf:resource="http://identifiers.org/chebi/CHEBI:14066"/>
                  <rdf:li rdf:resource="http://identifiers.org/chebi/CHEBI:16040"/>
                  <rdf:li rdf:resource="http://identifiers.org/chebi/CHEBI:23531"/>
                  <rdf:li rdf:resource="http://identifiers.org/chebi/CHEBI:4072"/>
                  <rdf:li rdf:resource="http://identifiers.org/chebi/CHEBI:41732"/>
                  <rdf:li rdf:resource="http://identifiers.org/hmdb/HMDB00630"/>
                  <rdf:li rdf:resource="http://identifiers.org/kegg.compound/C00380"/>
                  <rdf:li rdf:resource="http://identifiers.org/metanetx.chemical/MNXM761"/>
                  <rdf:li rdf:resource="http://identifiers.org/seed.compound/cpd00307"/>
                </rdf:Bag>
              </bqbiol:is>
            </rdf:Description>
          </rdf:RDF>
        </sbml:annotation>
      </species>
      <species boundaryCondition="false" constant="false" hasOnlySubstanceUnits="false" id="M_ctp_c" name="CTP" metaid="M_ctp_c" compartment="c" fbc:charge="-4" fbc:chemicalFormula="C9H12N3O14P3">
        <sbml:annotation xmlns:sbml="http://www.sbml.org/sbml/level3/version1/core">
          <rdf:RDF xmlns:rdf="http://www.w3.org/1999/02/22-rdf-syntax-ns#">
            <rdf:Description rdf:about="#M_ctp_c">
              <bqbiol:is xmlns:bqbiol="http://biomodels.net/biology-qualifiers/">
                <rdf:Bag>
                  <rdf:li rdf:resource="http://identifiers.org/bigg.metabolite/ctp"/>
                  <rdf:li rdf:resource="http://identifiers.org/biocyc/META:CTP"/>
                  <rdf:li rdf:resource="http://identifiers.org/chebi/CHEBI:13286"/>
                  <rdf:li rdf:resource="http://identifiers.org/chebi/CHEBI:17677"/>
                  <rdf:li rdf:resource="http://identifiers.org/chebi/CHEBI:23522"/>
                  <rdf:li rdf:resource="http://identifiers.org/chebi/CHEBI:3285"/>
                  <rdf:li rdf:resource="http://identifiers.org/chebi/CHEBI:37563"/>
                  <rdf:li rdf:resource="http://identifiers.org/chebi/CHEBI:41675"/>
                  <rdf:li rdf:resource="http://identifiers.org/chebi/CHEBI:58231"/>
                  <rdf:li rdf:resource="http://identifiers.org/kegg.compound/C00063"/>
                  <rdf:li rdf:resource="http://identifiers.org/metanetx.chemical/MNXM63"/>
                  <rdf:li rdf:resource="http://identifiers.org/seed.compound/cpd00052"/>
                </rdf:Bag>
              </bqbiol:is>
            </rdf:Description>
          </rdf:RDF>
        </sbml:annotation>
      </species>
      <species boundaryCondition="false" constant="false" hasOnlySubstanceUnits="false" id="M_cu2_c" name="Cu2+" metaid="M_cu2_c" compartment="c" fbc:charge="2" fbc:chemicalFormula="Cu">
        <sbml:annotation xmlns:sbml="http://www.sbml.org/sbml/level3/version1/core">
          <rdf:RDF xmlns:rdf="http://www.w3.org/1999/02/22-rdf-syntax-ns#">
            <rdf:Description rdf:about="#M_cu2_c">
              <bqbiol:is xmlns:bqbiol="http://biomodels.net/biology-qualifiers/">
                <rdf:Bag>
                  <rdf:li rdf:resource="http://identifiers.org/bigg.metabolite/cu2"/>
                  <rdf:li rdf:resource="http://identifiers.org/chebi/CHEBI:20882"/>
                  <rdf:li rdf:resource="http://identifiers.org/chebi/CHEBI:23380"/>
                  <rdf:li rdf:resource="http://identifiers.org/chebi/CHEBI:29036"/>
                  <rdf:li rdf:resource="http://identifiers.org/chebi/CHEBI:49550"/>
                  <rdf:li rdf:resource="http://identifiers.org/hmdb/HMDB00657"/>
                  <rdf:li rdf:resource="http://identifiers.org/kegg.compound/C00070"/>
                  <rdf:li rdf:resource="http://identifiers.org/metanetx.chemical/MNXM632"/>
                  <rdf:li rdf:resource="http://identifiers.org/seed.compound/cpd00058"/>
                </rdf:Bag>
              </bqbiol:is>
            </rdf:Description>
          </rdf:RDF>
        </sbml:annotation>
      </species>
      <species boundaryCondition="false" constant="false" hasOnlySubstanceUnits="false" id="M_cu2_e" name="Cu2+" metaid="M_cu2_e" compartment="e" fbc:charge="2" fbc:chemicalFormula="Cu">
        <sbml:annotation xmlns:sbml="http://www.sbml.org/sbml/level3/version1/core">
          <rdf:RDF xmlns:rdf="http://www.w3.org/1999/02/22-rdf-syntax-ns#">
            <rdf:Description rdf:about="#M_cu2_e">
              <bqbiol:is xmlns:bqbiol="http://biomodels.net/biology-qualifiers/">
                <rdf:Bag>
                  <rdf:li rdf:resource="http://identifiers.org/bigg.metabolite/cu2"/>
                  <rdf:li rdf:resource="http://identifiers.org/chebi/CHEBI:20882"/>
                  <rdf:li rdf:resource="http://identifiers.org/chebi/CHEBI:23380"/>
                  <rdf:li rdf:resource="http://identifiers.org/chebi/CHEBI:29036"/>
                  <rdf:li rdf:resource="http://identifiers.org/chebi/CHEBI:49550"/>
                  <rdf:li rdf:resource="http://identifiers.org/hmdb/HMDB00657"/>
                  <rdf:li rdf:resource="http://identifiers.org/kegg.compound/C00070"/>
                  <rdf:li rdf:resource="http://identifiers.org/metanetx.chemical/MNXM632"/>
                  <rdf:li rdf:resource="http://identifiers.org/seed.compound/cpd00058"/>
                </rdf:Bag>
              </bqbiol:is>
            </rdf:Description>
          </rdf:RDF>
        </sbml:annotation>
      </species>
      <species boundaryCondition="false" constant="false" hasOnlySubstanceUnits="false" id="M_cys__D_c" name="D-Cysteine" metaid="M_cys__D_c" compartment="c" fbc:charge="0" fbc:chemicalFormula="C3H7NO2S">
        <sbml:annotation xmlns:sbml="http://www.sbml.org/sbml/level3/version1/core">
          <rdf:RDF xmlns:rdf="http://www.w3.org/1999/02/22-rdf-syntax-ns#">
            <rdf:Description rdf:about="#M_cys__D_c">
              <bqbiol:is xmlns:bqbiol="http://biomodels.net/biology-qualifiers/">
                <rdf:Bag>
                  <rdf:li rdf:resource="http://identifiers.org/bigg.metabolite/cys__D"/>
                  <rdf:li rdf:resource="http://identifiers.org/biocyc/META:D-CYSTEINE"/>
                  <rdf:li rdf:resource="http://identifiers.org/chebi/CHEBI:12919"/>
                  <rdf:li rdf:resource="http://identifiers.org/chebi/CHEBI:16375"/>
                  <rdf:li rdf:resource="http://identifiers.org/chebi/CHEBI:20921"/>
                  <rdf:li rdf:resource="http://identifiers.org/chebi/CHEBI:32449"/>
                  <rdf:li rdf:resource="http://identifiers.org/chebi/CHEBI:32450"/>
                  <rdf:li rdf:resource="http://identifiers.org/chebi/CHEBI:32451"/>
                  <rdf:li rdf:resource="http://identifiers.org/chebi/CHEBI:35236"/>
                  <rdf:li rdf:resource="http://identifiers.org/chebi/CHEBI:4111"/>
                  <rdf:li rdf:resource="http://identifiers.org/chebi/CHEBI:41887"/>
                  <rdf:li rdf:resource="http://identifiers.org/hmdb/HMDB03417"/>
                  <rdf:li rdf:resource="http://identifiers.org/kegg.compound/C00793"/>
                  <rdf:li rdf:resource="http://identifiers.org/metanetx.chemical/MNXM2112"/>
                  <rdf:li rdf:resource="http://identifiers.org/seed.compound/cpd00587"/>
                </rdf:Bag>
              </bqbiol:is>
            </rdf:Description>
          </rdf:RDF>
        </sbml:annotation>
      </species>
      <species boundaryCondition="false" constant="false" hasOnlySubstanceUnits="false" id="M_cys__D_e" name="D-Cysteine" metaid="M_cys__D_e" compartment="e" fbc:charge="0" fbc:chemicalFormula="C3H7NO2S">
        <sbml:annotation xmlns:sbml="http://www.sbml.org/sbml/level3/version1/core">
          <rdf:RDF xmlns:rdf="http://www.w3.org/1999/02/22-rdf-syntax-ns#">
            <rdf:Description rdf:about="#M_cys__D_e">
              <bqbiol:is xmlns:bqbiol="http://biomodels.net/biology-qualifiers/">
                <rdf:Bag>
                  <rdf:li rdf:resource="http://identifiers.org/bigg.metabolite/cys__D"/>
                  <rdf:li rdf:resource="http://identifiers.org/biocyc/META:D-CYSTEINE"/>
                  <rdf:li rdf:resource="http://identifiers.org/chebi/CHEBI:12919"/>
                  <rdf:li rdf:resource="http://identifiers.org/chebi/CHEBI:16375"/>
                  <rdf:li rdf:resource="http://identifiers.org/chebi/CHEBI:20921"/>
                  <rdf:li rdf:resource="http://identifiers.org/chebi/CHEBI:32449"/>
                  <rdf:li rdf:resource="http://identifiers.org/chebi/CHEBI:32450"/>
                  <rdf:li rdf:resource="http://identifiers.org/chebi/CHEBI:32451"/>
                  <rdf:li rdf:resource="http://identifiers.org/chebi/CHEBI:35236"/>
                  <rdf:li rdf:resource="http://identifiers.org/chebi/CHEBI:4111"/>
                  <rdf:li rdf:resource="http://identifiers.org/chebi/CHEBI:41887"/>
                  <rdf:li rdf:resource="http://identifiers.org/hmdb/HMDB03417"/>
                  <rdf:li rdf:resource="http://identifiers.org/kegg.compound/C00793"/>
                  <rdf:li rdf:resource="http://identifiers.org/metanetx.chemical/MNXM2112"/>
                  <rdf:li rdf:resource="http://identifiers.org/seed.compound/cpd00587"/>
                </rdf:Bag>
              </bqbiol:is>
            </rdf:Description>
          </rdf:RDF>
        </sbml:annotation>
      </species>
      <species boundaryCondition="false" constant="false" hasOnlySubstanceUnits="false" id="M_cys__L_c" name="L-Cysteine" metaid="M_cys__L_c" compartment="c" fbc:charge="0" fbc:chemicalFormula="C3H7NO2S">
        <sbml:annotation xmlns:sbml="http://www.sbml.org/sbml/level3/version1/core">
          <rdf:RDF xmlns:rdf="http://www.w3.org/1999/02/22-rdf-syntax-ns#">
            <rdf:Description rdf:about="#M_cys__L_c">
              <bqbiol:is xmlns:bqbiol="http://biomodels.net/biology-qualifiers/">
                <rdf:Bag>
                  <rdf:li rdf:resource="http://identifiers.org/bigg.metabolite/cys__L"/>
                  <rdf:li rdf:resource="http://identifiers.org/biocyc/META:CYS"/>
                  <rdf:li rdf:resource="http://identifiers.org/chebi/CHEBI:13095"/>
                  <rdf:li rdf:resource="http://identifiers.org/chebi/CHEBI:14061"/>
                  <rdf:li rdf:resource="http://identifiers.org/chebi/CHEBI:15356"/>
                  <rdf:li rdf:resource="http://identifiers.org/chebi/CHEBI:17561"/>
                  <rdf:li rdf:resource="http://identifiers.org/chebi/CHEBI:21261"/>
                  <rdf:li rdf:resource="http://identifiers.org/chebi/CHEBI:23508"/>
                  <rdf:li rdf:resource="http://identifiers.org/chebi/CHEBI:32442"/>
                  <rdf:li rdf:resource="http://identifiers.org/chebi/CHEBI:32443"/>
                  <rdf:li rdf:resource="http://identifiers.org/chebi/CHEBI:32445"/>
                  <rdf:li rdf:resource="http://identifiers.org/chebi/CHEBI:32456"/>
                  <rdf:li rdf:resource="http://identifiers.org/chebi/CHEBI:32457"/>
                  <rdf:li rdf:resource="http://identifiers.org/chebi/CHEBI:32458"/>
                  <rdf:li rdf:resource="http://identifiers.org/chebi/CHEBI:35235"/>
                  <rdf:li rdf:resource="http://identifiers.org/chebi/CHEBI:35237"/>
                  <rdf:li rdf:resource="http://identifiers.org/chebi/CHEBI:4050"/>
                  <rdf:li rdf:resource="http://identifiers.org/chebi/CHEBI:41227"/>
                  <rdf:li rdf:resource="http://identifiers.org/chebi/CHEBI:41700"/>
                  <rdf:li rdf:resource="http://identifiers.org/chebi/CHEBI:41768"/>
                  <rdf:li rdf:resource="http://identifiers.org/chebi/CHEBI:41781"/>
                  <rdf:li rdf:resource="http://identifiers.org/chebi/CHEBI:41811"/>
                  <rdf:li rdf:resource="http://identifiers.org/chebi/CHEBI:6207"/>
                  <rdf:li rdf:resource="http://identifiers.org/hmdb/HMDB00574"/>
                  <rdf:li rdf:resource="http://identifiers.org/kegg.compound/C00097"/>
                  <rdf:li rdf:resource="http://identifiers.org/kegg.compound/C00736"/>
                  <rdf:li rdf:resource="http://identifiers.org/kegg.drug/D00026"/>
                  <rdf:li rdf:resource="http://identifiers.org/metanetx.chemical/MNXM55"/>
                  <rdf:li rdf:resource="http://identifiers.org/seed.compound/cpd00084"/>
                  <rdf:li rdf:resource="http://identifiers.org/seed.compound/cpd00547"/>
                </rdf:Bag>
              </bqbiol:is>
            </rdf:Description>
          </rdf:RDF>
        </sbml:annotation>
      </species>
      <species boundaryCondition="false" constant="false" hasOnlySubstanceUnits="false" id="M_cys__L_e" name="L-Cysteine" metaid="M_cys__L_e" compartment="e" fbc:charge="0" fbc:chemicalFormula="C3H7NO2S">
        <sbml:annotation xmlns:sbml="http://www.sbml.org/sbml/level3/version1/core">
          <rdf:RDF xmlns:rdf="http://www.w3.org/1999/02/22-rdf-syntax-ns#">
            <rdf:Description rdf:about="#M_cys__L_e">
              <bqbiol:is xmlns:bqbiol="http://biomodels.net/biology-qualifiers/">
                <rdf:Bag>
                  <rdf:li rdf:resource="http://identifiers.org/bigg.metabolite/cys__L"/>
                  <rdf:li rdf:resource="http://identifiers.org/biocyc/META:CYS"/>
                  <rdf:li rdf:resource="http://identifiers.org/chebi/CHEBI:13095"/>
                  <rdf:li rdf:resource="http://identifiers.org/chebi/CHEBI:14061"/>
                  <rdf:li rdf:resource="http://identifiers.org/chebi/CHEBI:15356"/>
                  <rdf:li rdf:resource="http://identifiers.org/chebi/CHEBI:17561"/>
                  <rdf:li rdf:resource="http://identifiers.org/chebi/CHEBI:21261"/>
                  <rdf:li rdf:resource="http://identifiers.org/chebi/CHEBI:23508"/>
                  <rdf:li rdf:resource="http://identifiers.org/chebi/CHEBI:32442"/>
                  <rdf:li rdf:resource="http://identifiers.org/chebi/CHEBI:32443"/>
                  <rdf:li rdf:resource="http://identifiers.org/chebi/CHEBI:32445"/>
                  <rdf:li rdf:resource="http://identifiers.org/chebi/CHEBI:32456"/>
                  <rdf:li rdf:resource="http://identifiers.org/chebi/CHEBI:32457"/>
                  <rdf:li rdf:resource="http://identifiers.org/chebi/CHEBI:32458"/>
                  <rdf:li rdf:resource="http://identifiers.org/chebi/CHEBI:35235"/>
                  <rdf:li rdf:resource="http://identifiers.org/chebi/CHEBI:35237"/>
                  <rdf:li rdf:resource="http://identifiers.org/chebi/CHEBI:4050"/>
                  <rdf:li rdf:resource="http://identifiers.org/chebi/CHEBI:41227"/>
                  <rdf:li rdf:resource="http://identifiers.org/chebi/CHEBI:41700"/>
                  <rdf:li rdf:resource="http://identifiers.org/chebi/CHEBI:41768"/>
                  <rdf:li rdf:resource="http://identifiers.org/chebi/CHEBI:41781"/>
                  <rdf:li rdf:resource="http://identifiers.org/chebi/CHEBI:41811"/>
                  <rdf:li rdf:resource="http://identifiers.org/chebi/CHEBI:6207"/>
                  <rdf:li rdf:resource="http://identifiers.org/hmdb/HMDB00574"/>
                  <rdf:li rdf:resource="http://identifiers.org/kegg.compound/C00097"/>
                  <rdf:li rdf:resource="http://identifiers.org/kegg.compound/C00736"/>
                  <rdf:li rdf:resource="http://identifiers.org/kegg.drug/D00026"/>
                  <rdf:li rdf:resource="http://identifiers.org/metanetx.chemical/MNXM55"/>
                  <rdf:li rdf:resource="http://identifiers.org/seed.compound/cpd00084"/>
                  <rdf:li rdf:resource="http://identifiers.org/seed.compound/cpd00547"/>
                </rdf:Bag>
              </bqbiol:is>
            </rdf:Description>
          </rdf:RDF>
        </sbml:annotation>
      </species>
      <species boundaryCondition="false" constant="false" hasOnlySubstanceUnits="false" id="M_cyst__L_c" name="L-Cystathionine" metaid="M_cyst__L_c" compartment="c" fbc:charge="0" fbc:chemicalFormula="C7H14N2O4S">
        <sbml:annotation xmlns:sbml="http://www.sbml.org/sbml/level3/version1/core">
          <rdf:RDF xmlns:rdf="http://www.w3.org/1999/02/22-rdf-syntax-ns#">
            <rdf:Description rdf:about="#M_cyst__L_c">
              <bqbiol:is xmlns:bqbiol="http://biomodels.net/biology-qualifiers/">
                <rdf:Bag>
                  <rdf:li rdf:resource="http://identifiers.org/bigg.metabolite/cyst__L"/>
                  <rdf:li rdf:resource="http://identifiers.org/biocyc/META:L-CYSTATHIONINE"/>
                  <rdf:li rdf:resource="http://identifiers.org/chebi/CHEBI:13093"/>
                  <rdf:li rdf:resource="http://identifiers.org/chebi/CHEBI:17482"/>
                  <rdf:li rdf:resource="http://identifiers.org/chebi/CHEBI:21259"/>
                  <rdf:li rdf:resource="http://identifiers.org/chebi/CHEBI:58161"/>
                  <rdf:li rdf:resource="http://identifiers.org/chebi/CHEBI:6205"/>
                  <rdf:li rdf:resource="http://identifiers.org/hmdb/HMDB00099"/>
                  <rdf:li rdf:resource="http://identifiers.org/hmdb/HMDB03614"/>
                  <rdf:li rdf:resource="http://identifiers.org/kegg.compound/C02291"/>
                  <rdf:li rdf:resource="http://identifiers.org/metanetx.chemical/MNXM319"/>
                  <rdf:li rdf:resource="http://identifiers.org/seed.compound/cpd19019"/>
                </rdf:Bag>
              </bqbiol:is>
            </rdf:Description>
          </rdf:RDF>
        </sbml:annotation>
      </species>
      <species boundaryCondition="false" constant="false" hasOnlySubstanceUnits="false" id="M_cystrna_c" name="L-Cysteinyl-tRNA(Cys)" metaid="M_cystrna_c" compartment="c" fbc:charge="1" fbc:chemicalFormula="C3H6NOSR">
        <sbml:annotation xmlns:sbml="http://www.sbml.org/sbml/level3/version1/core">
          <rdf:RDF xmlns:rdf="http://www.w3.org/1999/02/22-rdf-syntax-ns#">
            <rdf:Description rdf:about="#M_cystrna_c">
              <bqbiol:is xmlns:bqbiol="http://biomodels.net/biology-qualifiers/">
                <rdf:Bag>
                  <rdf:li rdf:resource="http://identifiers.org/bigg.metabolite/cystrna"/>
                  <rdf:li rdf:resource="http://identifiers.org/chebi/CHEBI:13096"/>
                  <rdf:li rdf:resource="http://identifiers.org/chebi/CHEBI:29152"/>
                  <rdf:li rdf:resource="http://identifiers.org/chebi/CHEBI:6208"/>
                  <rdf:li rdf:resource="http://identifiers.org/chebi/CHEBI:74764"/>
                  <rdf:li rdf:resource="http://identifiers.org/kegg.compound/C03125"/>
                  <rdf:li rdf:resource="http://identifiers.org/metanetx.chemical/MNXM155005"/>
                  <rdf:li rdf:resource="http://identifiers.org/seed.compound/cpd12255"/>
                </rdf:Bag>
              </bqbiol:is>
            </rdf:Description>
          </rdf:RDF>
        </sbml:annotation>
      </species>
      <species boundaryCondition="false" constant="false" hasOnlySubstanceUnits="false" id="M_cytd_c" name="Cytidine" metaid="M_cytd_c" compartment="c" fbc:charge="0" fbc:chemicalFormula="C9H13N3O5">
        <sbml:annotation xmlns:sbml="http://www.sbml.org/sbml/level3/version1/core">
          <rdf:RDF xmlns:rdf="http://www.w3.org/1999/02/22-rdf-syntax-ns#">
            <rdf:Description rdf:about="#M_cytd_c">
              <bqbiol:is xmlns:bqbiol="http://biomodels.net/biology-qualifiers/">
                <rdf:Bag>
                  <rdf:li rdf:resource="http://identifiers.org/bigg.metabolite/cytd"/>
                  <rdf:li rdf:resource="http://identifiers.org/biocyc/META:CYTIDINE"/>
                  <rdf:li rdf:resource="http://identifiers.org/chebi/CHEBI:14063"/>
                  <rdf:li rdf:resource="http://identifiers.org/chebi/CHEBI:17562"/>
                  <rdf:li rdf:resource="http://identifiers.org/chebi/CHEBI:23515"/>
                  <rdf:li rdf:resource="http://identifiers.org/chebi/CHEBI:4053"/>
                  <rdf:li rdf:resource="http://identifiers.org/chebi/CHEBI:41649"/>
                  <rdf:li rdf:resource="http://identifiers.org/chebi/CHEBI:41686"/>
                  <rdf:li rdf:resource="http://identifiers.org/chebi/CHEBI:41704"/>
                  <rdf:li rdf:resource="http://identifiers.org/chebi/CHEBI:41709"/>
                  <rdf:li rdf:resource="http://identifiers.org/hmdb/HMDB00089"/>
                  <rdf:li rdf:resource="http://identifiers.org/kegg.compound/C00475"/>
                  <rdf:li rdf:resource="http://identifiers.org/kegg.drug/D07769"/>
                  <rdf:li rdf:resource="http://identifiers.org/metanetx.chemical/MNXM338"/>
                  <rdf:li rdf:resource="http://identifiers.org/seed.compound/cpd00367"/>
                </rdf:Bag>
              </bqbiol:is>
            </rdf:Description>
          </rdf:RDF>
        </sbml:annotation>
      </species>
      <species boundaryCondition="false" constant="false" hasOnlySubstanceUnits="false" id="M_dad_2_c" name="Deoxyadenosine" metaid="M_dad_2_c" compartment="c" fbc:charge="0" fbc:chemicalFormula="C10H13N5O3">
        <sbml:annotation xmlns:sbml="http://www.sbml.org/sbml/level3/version1/core">
          <rdf:RDF xmlns:rdf="http://www.w3.org/1999/02/22-rdf-syntax-ns#">
            <rdf:Description rdf:about="#M_dad_2_c">
              <bqbiol:is xmlns:bqbiol="http://biomodels.net/biology-qualifiers/">
                <rdf:Bag>
                  <rdf:li rdf:resource="http://identifiers.org/bigg.metabolite/dad_2"/>
                  <rdf:li rdf:resource="http://identifiers.org/biocyc/META:DEOXYADENOSINE"/>
                  <rdf:li rdf:resource="http://identifiers.org/chebi/CHEBI:14112"/>
                  <rdf:li rdf:resource="http://identifiers.org/chebi/CHEBI:17256"/>
                  <rdf:li rdf:resource="http://identifiers.org/chebi/CHEBI:19234"/>
                  <rdf:li rdf:resource="http://identifiers.org/chebi/CHEBI:39863"/>
                  <rdf:li rdf:resource="http://identifiers.org/chebi/CHEBI:40535"/>
                  <rdf:li rdf:resource="http://identifiers.org/chebi/CHEBI:40560"/>
                  <rdf:li rdf:resource="http://identifiers.org/chebi/CHEBI:40565"/>
                  <rdf:li rdf:resource="http://identifiers.org/chebi/CHEBI:4405"/>
                  <rdf:li rdf:resource="http://identifiers.org/hmdb/HMDB00101"/>
                  <rdf:li rdf:resource="http://identifiers.org/hmdb/HMDB05778"/>
                  <rdf:li rdf:resource="http://identifiers.org/hmdb/HMDB11722"/>
                  <rdf:li rdf:resource="http://identifiers.org/kegg.compound/C00559"/>
                  <rdf:li rdf:resource="http://identifiers.org/metanetx.chemical/MNXM625"/>
                  <rdf:li rdf:resource="http://identifiers.org/seed.compound/cpd00438"/>
                </rdf:Bag>
              </bqbiol:is>
            </rdf:Description>
          </rdf:RDF>
        </sbml:annotation>
      </species>
      <species boundaryCondition="false" constant="false" hasOnlySubstanceUnits="false" id="M_dadp_c" name="dADP" metaid="M_dadp_c" compartment="c" fbc:charge="-3" fbc:chemicalFormula="C10H12N5O9P2">
        <sbml:annotation xmlns:sbml="http://www.sbml.org/sbml/level3/version1/core">
          <rdf:RDF xmlns:rdf="http://www.w3.org/1999/02/22-rdf-syntax-ns#">
            <rdf:Description rdf:about="#M_dadp_c">
              <bqbiol:is xmlns:bqbiol="http://biomodels.net/biology-qualifiers/">
                <rdf:Bag>
                  <rdf:li rdf:resource="http://identifiers.org/bigg.metabolite/dadp"/>
                  <rdf:li rdf:resource="http://identifiers.org/biocyc/META:DADP"/>
                  <rdf:li rdf:resource="http://identifiers.org/chebi/CHEBI:10489"/>
                  <rdf:li rdf:resource="http://identifiers.org/chebi/CHEBI:14067"/>
                  <rdf:li rdf:resource="http://identifiers.org/chebi/CHEBI:16174"/>
                  <rdf:li rdf:resource="http://identifiers.org/chebi/CHEBI:19235"/>
                  <rdf:li rdf:resource="http://identifiers.org/chebi/CHEBI:41890"/>
                  <rdf:li rdf:resource="http://identifiers.org/chebi/CHEBI:57667"/>
                  <rdf:li rdf:resource="http://identifiers.org/hmdb/HMDB01508"/>
                  <rdf:li rdf:resource="http://identifiers.org/kegg.compound/C00206"/>
                  <rdf:li rdf:resource="http://identifiers.org/metanetx.chemical/MNXM374"/>
                  <rdf:li rdf:resource="http://identifiers.org/seed.compound/cpd00177"/>
                </rdf:Bag>
              </bqbiol:is>
            </rdf:Description>
          </rdf:RDF>
        </sbml:annotation>
      </species>
      <species boundaryCondition="false" constant="false" hasOnlySubstanceUnits="false" id="M_dag_LRE_c" name="1,2-Diacylglycerol, LRE specific" compartment="c"/>
      <species boundaryCondition="false" constant="false" hasOnlySubstanceUnits="false" id="M_damp_c" name="dAMP" metaid="M_damp_c" compartment="c" fbc:charge="-2" fbc:chemicalFormula="C10H12N5O6P">
        <sbml:annotation xmlns:sbml="http://www.sbml.org/sbml/level3/version1/core">
          <rdf:RDF xmlns:rdf="http://www.w3.org/1999/02/22-rdf-syntax-ns#">
            <rdf:Description rdf:about="#M_damp_c">
              <bqbiol:is xmlns:bqbiol="http://biomodels.net/biology-qualifiers/">
                <rdf:Bag>
                  <rdf:li rdf:resource="http://identifiers.org/bigg.metabolite/damp"/>
                  <rdf:li rdf:resource="http://identifiers.org/biocyc/META:DAMP"/>
                  <rdf:li rdf:resource="http://identifiers.org/chebi/CHEBI:10490"/>
                  <rdf:li rdf:resource="http://identifiers.org/chebi/CHEBI:14068"/>
                  <rdf:li rdf:resource="http://identifiers.org/chebi/CHEBI:17713"/>
                  <rdf:li rdf:resource="http://identifiers.org/chebi/CHEBI:19236"/>
                  <rdf:li rdf:resource="http://identifiers.org/chebi/CHEBI:40419"/>
                  <rdf:li rdf:resource="http://identifiers.org/chebi/CHEBI:40499"/>
                  <rdf:li rdf:resource="http://identifiers.org/chebi/CHEBI:40505"/>
                  <rdf:li rdf:resource="http://identifiers.org/chebi/CHEBI:40544"/>
                  <rdf:li rdf:resource="http://identifiers.org/chebi/CHEBI:40607"/>
                  <rdf:li rdf:resource="http://identifiers.org/chebi/CHEBI:40614"/>
                  <rdf:li rdf:resource="http://identifiers.org/chebi/CHEBI:41815"/>
                  <rdf:li rdf:resource="http://identifiers.org/chebi/CHEBI:41864"/>
                  <rdf:li rdf:resource="http://identifiers.org/chebi/CHEBI:41870"/>
                  <rdf:li rdf:resource="http://identifiers.org/chebi/CHEBI:58245"/>
                  <rdf:li rdf:resource="http://identifiers.org/kegg.compound/C00360"/>
                  <rdf:li rdf:resource="http://identifiers.org/metanetx.chemical/MNXM432"/>
                  <rdf:li rdf:resource="http://identifiers.org/seed.compound/cpd00294"/>
                </rdf:Bag>
              </bqbiol:is>
            </rdf:Description>
          </rdf:RDF>
        </sbml:annotation>
      </species>
      <species boundaryCondition="false" constant="false" hasOnlySubstanceUnits="false" id="M_datp_c" name="dATP" metaid="M_datp_c" compartment="c" fbc:charge="-4" fbc:chemicalFormula="C10H12N5O12P3">
        <sbml:annotation xmlns:sbml="http://www.sbml.org/sbml/level3/version1/core">
          <rdf:RDF xmlns:rdf="http://www.w3.org/1999/02/22-rdf-syntax-ns#">
            <rdf:Description rdf:about="#M_datp_c">
              <bqbiol:is xmlns:bqbiol="http://biomodels.net/biology-qualifiers/">
                <rdf:Bag>
                  <rdf:li rdf:resource="http://identifiers.org/bigg.metabolite/datp"/>
                  <rdf:li rdf:resource="http://identifiers.org/biocyc/META:DATP"/>
                  <rdf:li rdf:resource="http://identifiers.org/chebi/CHEBI:10491"/>
                  <rdf:li rdf:resource="http://identifiers.org/chebi/CHEBI:14069"/>
                  <rdf:li rdf:resource="http://identifiers.org/chebi/CHEBI:16284"/>
                  <rdf:li rdf:resource="http://identifiers.org/chebi/CHEBI:19238"/>
                  <rdf:li rdf:resource="http://identifiers.org/chebi/CHEBI:42290"/>
                  <rdf:li rdf:resource="http://identifiers.org/chebi/CHEBI:495505"/>
                  <rdf:li rdf:resource="http://identifiers.org/chebi/CHEBI:61404"/>
                  <rdf:li rdf:resource="http://identifiers.org/kegg.compound/C00131"/>
                  <rdf:li rdf:resource="http://identifiers.org/metanetx.chemical/MNXM286"/>
                  <rdf:li rdf:resource="http://identifiers.org/seed.compound/cpd00115"/>
                </rdf:Bag>
              </bqbiol:is>
            </rdf:Description>
          </rdf:RDF>
        </sbml:annotation>
      </species>
      <species boundaryCondition="false" constant="false" hasOnlySubstanceUnits="false" id="M_db4p_c" name="3,4-dihydroxy-2-butanone 4-phosphate" metaid="M_db4p_c" compartment="c" fbc:charge="-2" fbc:chemicalFormula="C4H7O6P">
        <sbml:annotation xmlns:sbml="http://www.sbml.org/sbml/level3/version1/core">
          <rdf:RDF xmlns:rdf="http://www.w3.org/1999/02/22-rdf-syntax-ns#">
            <rdf:Description rdf:about="#M_db4p_c">
              <bqbiol:is xmlns:bqbiol="http://biomodels.net/biology-qualifiers/">
                <rdf:Bag>
                  <rdf:li rdf:resource="http://identifiers.org/bigg.metabolite/db4p"/>
                  <rdf:li rdf:resource="http://identifiers.org/chebi/CHEBI:50606"/>
                  <rdf:li rdf:resource="http://identifiers.org/kegg.compound/C15556"/>
                  <rdf:li rdf:resource="http://identifiers.org/metanetx.chemical/MNXM2323"/>
                  <rdf:li rdf:resource="http://identifiers.org/seed.compound/cpd11225"/>
                </rdf:Bag>
              </bqbiol:is>
            </rdf:Description>
          </rdf:RDF>
        </sbml:annotation>
      </species>
      <species boundaryCondition="false" constant="false" hasOnlySubstanceUnits="false" id="M_dcamp_c" name="N6-(1,2-Dicarboxyethyl)-AMP" metaid="M_dcamp_c" compartment="c" fbc:charge="-4" fbc:chemicalFormula="C14H14N5O11P">
        <sbml:annotation xmlns:sbml="http://www.sbml.org/sbml/level3/version1/core">
          <rdf:RDF xmlns:rdf="http://www.w3.org/1999/02/22-rdf-syntax-ns#">
            <rdf:Description rdf:about="#M_dcamp_c">
              <bqbiol:is xmlns:bqbiol="http://biomodels.net/biology-qualifiers/">
                <rdf:Bag>
                  <rdf:li rdf:resource="http://identifiers.org/bigg.metabolite/dcamp"/>
                  <rdf:li rdf:resource="http://identifiers.org/biocyc/META:ADENYLOSUCC"/>
                  <rdf:li rdf:resource="http://identifiers.org/chebi/CHEBI:12656"/>
                  <rdf:li rdf:resource="http://identifiers.org/chebi/CHEBI:12657"/>
                  <rdf:li rdf:resource="http://identifiers.org/chebi/CHEBI:15919"/>
                  <rdf:li rdf:resource="http://identifiers.org/chebi/CHEBI:21857"/>
                  <rdf:li rdf:resource="http://identifiers.org/chebi/CHEBI:22262"/>
                  <rdf:li rdf:resource="http://identifiers.org/chebi/CHEBI:39869"/>
                  <rdf:li rdf:resource="http://identifiers.org/chebi/CHEBI:57567"/>
                  <rdf:li rdf:resource="http://identifiers.org/chebi/CHEBI:7405"/>
                  <rdf:li rdf:resource="http://identifiers.org/hmdb/HMDB59653"/>
                  <rdf:li rdf:resource="http://identifiers.org/kegg.compound/C03794"/>
                  <rdf:li rdf:resource="http://identifiers.org/metanetx.chemical/MNXM565"/>
                  <rdf:li rdf:resource="http://identifiers.org/seed.compound/cpd02375"/>
                </rdf:Bag>
              </bqbiol:is>
            </rdf:Description>
          </rdf:RDF>
        </sbml:annotation>
      </species>
      <species boundaryCondition="false" constant="false" hasOnlySubstanceUnits="false" id="M_dcdp_c" name="dCDP" metaid="M_dcdp_c" compartment="c" fbc:charge="-3" fbc:chemicalFormula="C9H12N3O10P2">
        <sbml:annotation xmlns:sbml="http://www.sbml.org/sbml/level3/version1/core">
          <rdf:RDF xmlns:rdf="http://www.w3.org/1999/02/22-rdf-syntax-ns#">
            <rdf:Description rdf:about="#M_dcdp_c">
              <bqbiol:is xmlns:bqbiol="http://biomodels.net/biology-qualifiers/">
                <rdf:Bag>
                  <rdf:li rdf:resource="http://identifiers.org/bigg.metabolite/dcdp"/>
                  <rdf:li rdf:resource="http://identifiers.org/biocyc/META:DCDP"/>
                  <rdf:li rdf:resource="http://identifiers.org/chebi/CHEBI:10492"/>
                  <rdf:li rdf:resource="http://identifiers.org/chebi/CHEBI:19241"/>
                  <rdf:li rdf:resource="http://identifiers.org/chebi/CHEBI:28846"/>
                  <rdf:li rdf:resource="http://identifiers.org/chebi/CHEBI:49966"/>
                  <rdf:li rdf:resource="http://identifiers.org/chebi/CHEBI:58593"/>
                  <rdf:li rdf:resource="http://identifiers.org/hmdb/HMDB01245"/>
                  <rdf:li rdf:resource="http://identifiers.org/kegg.compound/C00705"/>
                  <rdf:li rdf:resource="http://identifiers.org/metanetx.chemical/MNXM411"/>
                  <rdf:li rdf:resource="http://identifiers.org/seed.compound/cpd00533"/>
                </rdf:Bag>
              </bqbiol:is>
            </rdf:Description>
          </rdf:RDF>
        </sbml:annotation>
      </species>
      <species boundaryCondition="false" constant="false" hasOnlySubstanceUnits="false" id="M_dcmp_c" name="dCMP" metaid="M_dcmp_c" compartment="c" fbc:charge="-2" fbc:chemicalFormula="C9H12N3O7P">
        <sbml:annotation xmlns:sbml="http://www.sbml.org/sbml/level3/version1/core">
          <rdf:RDF xmlns:rdf="http://www.w3.org/1999/02/22-rdf-syntax-ns#">
            <rdf:Description rdf:about="#M_dcmp_c">
              <bqbiol:is xmlns:bqbiol="http://biomodels.net/biology-qualifiers/">
                <rdf:Bag>
                  <rdf:li rdf:resource="http://identifiers.org/bigg.metabolite/dcmp"/>
                  <rdf:li rdf:resource="http://identifiers.org/biocyc/META:DCMP"/>
                  <rdf:li rdf:resource="http://identifiers.org/chebi/CHEBI:10493"/>
                  <rdf:li rdf:resource="http://identifiers.org/chebi/CHEBI:14070"/>
                  <rdf:li rdf:resource="http://identifiers.org/chebi/CHEBI:14071"/>
                  <rdf:li rdf:resource="http://identifiers.org/chebi/CHEBI:14115"/>
                  <rdf:li rdf:resource="http://identifiers.org/chebi/CHEBI:15918"/>
                  <rdf:li rdf:resource="http://identifiers.org/chebi/CHEBI:19242"/>
                  <rdf:li rdf:resource="http://identifiers.org/chebi/CHEBI:41838"/>
                  <rdf:li rdf:resource="http://identifiers.org/chebi/CHEBI:41875"/>
                  <rdf:li rdf:resource="http://identifiers.org/chebi/CHEBI:41881"/>
                  <rdf:li rdf:resource="http://identifiers.org/chebi/CHEBI:57566"/>
                  <rdf:li rdf:resource="http://identifiers.org/hmdb/HMDB01202"/>
                  <rdf:li rdf:resource="http://identifiers.org/kegg.compound/C00239"/>
                  <rdf:li rdf:resource="http://identifiers.org/metanetx.chemical/MNXM266"/>
                  <rdf:li rdf:resource="http://identifiers.org/seed.compound/cpd00206"/>
                </rdf:Bag>
              </bqbiol:is>
            </rdf:Description>
          </rdf:RDF>
        </sbml:annotation>
      </species>
      <species boundaryCondition="false" constant="false" hasOnlySubstanceUnits="false" id="M_dctp_c" name="dCTP" metaid="M_dctp_c" compartment="c" fbc:charge="-4" fbc:chemicalFormula="C9H12N3O13P3">
        <sbml:annotation xmlns:sbml="http://www.sbml.org/sbml/level3/version1/core">
          <rdf:RDF xmlns:rdf="http://www.w3.org/1999/02/22-rdf-syntax-ns#">
            <rdf:Description rdf:about="#M_dctp_c">
              <bqbiol:is xmlns:bqbiol="http://biomodels.net/biology-qualifiers/">
                <rdf:Bag>
                  <rdf:li rdf:resource="http://identifiers.org/bigg.metabolite/dctp"/>
                  <rdf:li rdf:resource="http://identifiers.org/biocyc/META:DCTP"/>
                  <rdf:li rdf:resource="http://identifiers.org/chebi/CHEBI:10494"/>
                  <rdf:li rdf:resource="http://identifiers.org/chebi/CHEBI:14072"/>
                  <rdf:li rdf:resource="http://identifiers.org/chebi/CHEBI:16311"/>
                  <rdf:li rdf:resource="http://identifiers.org/chebi/CHEBI:19243"/>
                  <rdf:li rdf:resource="http://identifiers.org/chebi/CHEBI:57724"/>
                  <rdf:li rdf:resource="http://identifiers.org/chebi/CHEBI:61481"/>
                  <rdf:li rdf:resource="http://identifiers.org/hmdb/HMDB00998"/>
                  <rdf:li rdf:resource="http://identifiers.org/kegg.compound/C00458"/>
                  <rdf:li rdf:resource="http://identifiers.org/metanetx.chemical/MNXM360"/>
                  <rdf:li rdf:resource="http://identifiers.org/seed.compound/cpd00356"/>
                </rdf:Bag>
              </bqbiol:is>
            </rdf:Description>
          </rdf:RDF>
        </sbml:annotation>
      </species>
      <species boundaryCondition="false" constant="false" hasOnlySubstanceUnits="false" id="M_dcyt_c" name="Deoxycytidine" metaid="M_dcyt_c" compartment="c" fbc:charge="0" fbc:chemicalFormula="C9H13N3O4">
        <sbml:annotation xmlns:sbml="http://www.sbml.org/sbml/level3/version1/core">
          <rdf:RDF xmlns:rdf="http://www.w3.org/1999/02/22-rdf-syntax-ns#">
            <rdf:Description rdf:about="#M_dcyt_c">
              <bqbiol:is xmlns:bqbiol="http://biomodels.net/biology-qualifiers/">
                <rdf:Bag>
                  <rdf:li rdf:resource="http://identifiers.org/bigg.metabolite/dcyt"/>
                  <rdf:li rdf:resource="http://identifiers.org/biocyc/META:DEOXYCYTIDINE"/>
                  <rdf:li rdf:resource="http://identifiers.org/chebi/CHEBI:15698"/>
                  <rdf:li rdf:resource="http://identifiers.org/chebi/CHEBI:19240"/>
                  <rdf:li rdf:resource="http://identifiers.org/chebi/CHEBI:41417"/>
                  <rdf:li rdf:resource="http://identifiers.org/chebi/CHEBI:41430"/>
                  <rdf:li rdf:resource="http://identifiers.org/chebi/CHEBI:41434"/>
                  <rdf:li rdf:resource="http://identifiers.org/chebi/CHEBI:41806"/>
                  <rdf:li rdf:resource="http://identifiers.org/chebi/CHEBI:4407"/>
                  <rdf:li rdf:resource="http://identifiers.org/hmdb/HMDB00014"/>
                  <rdf:li rdf:resource="http://identifiers.org/kegg.compound/C00881"/>
                  <rdf:li rdf:resource="http://identifiers.org/metanetx.chemical/MNXM704"/>
                  <rdf:li rdf:resource="http://identifiers.org/seed.compound/cpd00654"/>
                </rdf:Bag>
              </bqbiol:is>
            </rdf:Description>
          </rdf:RDF>
        </sbml:annotation>
      </species>
      <species boundaryCondition="false" constant="false" hasOnlySubstanceUnits="false" id="M_ddcaACP_c" name="Dodecanoyl-ACP (n-C12:0ACP)" metaid="M_ddcaACP_c" compartment="c" fbc:charge="-1" fbc:chemicalFormula="C12H22OX">
        <sbml:annotation xmlns:sbml="http://www.sbml.org/sbml/level3/version1/core">
          <rdf:RDF xmlns:rdf="http://www.w3.org/1999/02/22-rdf-syntax-ns#">
            <rdf:Description rdf:about="#M_ddcaACP_c">
              <bqbiol:is xmlns:bqbiol="http://biomodels.net/biology-qualifiers/">
                <rdf:Bag>
                  <rdf:li rdf:resource="http://identifiers.org/bigg.metabolite/ddcaACP"/>
                  <rdf:li rdf:resource="http://identifiers.org/metanetx.chemical/MNXM89851"/>
                </rdf:Bag>
              </bqbiol:is>
            </rdf:Description>
          </rdf:RDF>
        </sbml:annotation>
      </species>
      <species boundaryCondition="false" constant="false" hasOnlySubstanceUnits="false" id="M_ddca_c" name="Dodecanoate" metaid="M_ddca_c" compartment="c" fbc:charge="-1" fbc:chemicalFormula="C12H23O2">
        <sbml:annotation xmlns:sbml="http://www.sbml.org/sbml/level3/version1/core">
          <rdf:RDF xmlns:rdf="http://www.w3.org/1999/02/22-rdf-syntax-ns#">
            <rdf:Description rdf:about="#M_ddca_c">
              <bqbiol:is xmlns:bqbiol="http://biomodels.net/biology-qualifiers/">
                <rdf:Bag>
                  <rdf:li rdf:resource="http://identifiers.org/bigg.metabolite/ddca"/>
                  <rdf:li rdf:resource="http://identifiers.org/metanetx.chemical/MNXM162258"/>
                </rdf:Bag>
              </bqbiol:is>
            </rdf:Description>
          </rdf:RDF>
        </sbml:annotation>
      </species>
      <species boundaryCondition="false" constant="false" hasOnlySubstanceUnits="false" id="M_ddeacp_c" name="Dodecanoyl-[acyl-carrier protein]" metaid="M_ddeacp_c" compartment="c" fbc:charge="-1" fbc:chemicalFormula="C12H22OX">
        <sbml:annotation xmlns:sbml="http://www.sbml.org/sbml/level3/version1/core">
          <rdf:RDF xmlns:rdf="http://www.w3.org/1999/02/22-rdf-syntax-ns#">
            <rdf:Description rdf:about="#M_ddeacp_c">
              <bqbiol:is xmlns:bqbiol="http://biomodels.net/biology-qualifiers/">
                <rdf:Bag>
                  <rdf:li rdf:resource="http://identifiers.org/bigg.metabolite/ddeacp"/>
                </rdf:Bag>
              </bqbiol:is>
            </rdf:Description>
          </rdf:RDF>
        </sbml:annotation>
      </species>
      <species boundaryCondition="false" constant="false" hasOnlySubstanceUnits="false" id="M_decacp_c" name="Decanoyl-[acyl-carrier protein]" metaid="M_decacp_c" compartment="c" fbc:charge="-1" fbc:chemicalFormula="C10H18OX">
        <sbml:annotation xmlns:sbml="http://www.sbml.org/sbml/level3/version1/core">
          <rdf:RDF xmlns:rdf="http://www.w3.org/1999/02/22-rdf-syntax-ns#">
            <rdf:Description rdf:about="#M_decacp_c">
              <bqbiol:is xmlns:bqbiol="http://biomodels.net/biology-qualifiers/">
                <rdf:Bag>
                  <rdf:li rdf:resource="http://identifiers.org/bigg.metabolite/decacp"/>
                </rdf:Bag>
              </bqbiol:is>
            </rdf:Description>
          </rdf:RDF>
        </sbml:annotation>
      </species>
      <species boundaryCondition="false" constant="false" hasOnlySubstanceUnits="false" id="M_decdp_c" name="all-trans-Decaprenyl diphosphate" compartment="c" fbc:charge="-3" fbc:chemicalFormula="C50H81O7P2"/>
      <species boundaryCondition="false" constant="false" hasOnlySubstanceUnits="false" id="M_dgdag_LRE_c" name="Diglucosyl-diacylglycerol" compartment="c"/>
      <species boundaryCondition="false" constant="false" hasOnlySubstanceUnits="false" id="M_dgdp_c" name="dGDP" metaid="M_dgdp_c" compartment="c" fbc:charge="-3" fbc:chemicalFormula="C10H12N5O10P2">
        <sbml:annotation xmlns:sbml="http://www.sbml.org/sbml/level3/version1/core">
          <rdf:RDF xmlns:rdf="http://www.w3.org/1999/02/22-rdf-syntax-ns#">
            <rdf:Description rdf:about="#M_dgdp_c">
              <bqbiol:is xmlns:bqbiol="http://biomodels.net/biology-qualifiers/">
                <rdf:Bag>
                  <rdf:li rdf:resource="http://identifiers.org/bigg.metabolite/dgdp"/>
                  <rdf:li rdf:resource="http://identifiers.org/biocyc/META:DGDP"/>
                  <rdf:li rdf:resource="http://identifiers.org/chebi/CHEBI:10495"/>
                  <rdf:li rdf:resource="http://identifiers.org/chebi/CHEBI:19245"/>
                  <rdf:li rdf:resource="http://identifiers.org/chebi/CHEBI:28862"/>
                  <rdf:li rdf:resource="http://identifiers.org/chebi/CHEBI:41949"/>
                  <rdf:li rdf:resource="http://identifiers.org/chebi/CHEBI:58595"/>
                  <rdf:li rdf:resource="http://identifiers.org/hmdb/HMDB00960"/>
                  <rdf:li rdf:resource="http://identifiers.org/kegg.compound/C00361"/>
                  <rdf:li rdf:resource="http://identifiers.org/metanetx.chemical/MNXM436"/>
                  <rdf:li rdf:resource="http://identifiers.org/seed.compound/cpd00295"/>
                </rdf:Bag>
              </bqbiol:is>
            </rdf:Description>
          </rdf:RDF>
        </sbml:annotation>
      </species>
      <species boundaryCondition="false" constant="false" hasOnlySubstanceUnits="false" id="M_dgmp_c" name="dGMP" metaid="M_dgmp_c" compartment="c" fbc:charge="-2" fbc:chemicalFormula="C10H12N5O7P">
        <sbml:annotation xmlns:sbml="http://www.sbml.org/sbml/level3/version1/core">
          <rdf:RDF xmlns:rdf="http://www.w3.org/1999/02/22-rdf-syntax-ns#">
            <rdf:Description rdf:about="#M_dgmp_c">
              <bqbiol:is xmlns:bqbiol="http://biomodels.net/biology-qualifiers/">
                <rdf:Bag>
                  <rdf:li rdf:resource="http://identifiers.org/bigg.metabolite/dgmp"/>
                  <rdf:li rdf:resource="http://identifiers.org/biocyc/META:DGMP"/>
                  <rdf:li rdf:resource="http://identifiers.org/chebi/CHEBI:10496"/>
                  <rdf:li rdf:resource="http://identifiers.org/chebi/CHEBI:14074"/>
                  <rdf:li rdf:resource="http://identifiers.org/chebi/CHEBI:16192"/>
                  <rdf:li rdf:resource="http://identifiers.org/chebi/CHEBI:19246"/>
                  <rdf:li rdf:resource="http://identifiers.org/chebi/CHEBI:41902"/>
                  <rdf:li rdf:resource="http://identifiers.org/chebi/CHEBI:41939"/>
                  <rdf:li rdf:resource="http://identifiers.org/chebi/CHEBI:41944"/>
                  <rdf:li rdf:resource="http://identifiers.org/chebi/CHEBI:42676"/>
                  <rdf:li rdf:resource="http://identifiers.org/chebi/CHEBI:42726"/>
                  <rdf:li rdf:resource="http://identifiers.org/chebi/CHEBI:42733"/>
                  <rdf:li rdf:resource="http://identifiers.org/chebi/CHEBI:45049"/>
                  <rdf:li rdf:resource="http://identifiers.org/chebi/CHEBI:47449"/>
                  <rdf:li rdf:resource="http://identifiers.org/chebi/CHEBI:57673"/>
                  <rdf:li rdf:resource="http://identifiers.org/kegg.compound/C00362"/>
                  <rdf:li rdf:resource="http://identifiers.org/metanetx.chemical/MNXM546"/>
                  <rdf:li rdf:resource="http://identifiers.org/seed.compound/cpd00296"/>
                </rdf:Bag>
              </bqbiol:is>
            </rdf:Description>
          </rdf:RDF>
        </sbml:annotation>
      </species>
      <species boundaryCondition="false" constant="false" hasOnlySubstanceUnits="false" id="M_dgsn_c" name="Deoxyguanosine" metaid="M_dgsn_c" compartment="c" fbc:charge="0" fbc:chemicalFormula="C10H13N5O4">
        <sbml:annotation xmlns:sbml="http://www.sbml.org/sbml/level3/version1/core">
          <rdf:RDF xmlns:rdf="http://www.w3.org/1999/02/22-rdf-syntax-ns#">
            <rdf:Description rdf:about="#M_dgsn_c">
              <bqbiol:is xmlns:bqbiol="http://biomodels.net/biology-qualifiers/">
                <rdf:Bag>
                  <rdf:li rdf:resource="http://identifiers.org/bigg.metabolite/dgsn"/>
                  <rdf:li rdf:resource="http://identifiers.org/biocyc/META:DEOXYGUANOSINE"/>
                  <rdf:li rdf:resource="http://identifiers.org/chebi/CHEBI:14116"/>
                  <rdf:li rdf:resource="http://identifiers.org/chebi/CHEBI:17172"/>
                  <rdf:li rdf:resource="http://identifiers.org/chebi/CHEBI:19244"/>
                  <rdf:li rdf:resource="http://identifiers.org/chebi/CHEBI:23624"/>
                  <rdf:li rdf:resource="http://identifiers.org/chebi/CHEBI:42667"/>
                  <rdf:li rdf:resource="http://identifiers.org/chebi/CHEBI:42867"/>
                  <rdf:li rdf:resource="http://identifiers.org/chebi/CHEBI:42874"/>
                  <rdf:li rdf:resource="http://identifiers.org/chebi/CHEBI:42987"/>
                  <rdf:li rdf:resource="http://identifiers.org/chebi/CHEBI:4412"/>
                  <rdf:li rdf:resource="http://identifiers.org/hmdb/HMDB00085"/>
                  <rdf:li rdf:resource="http://identifiers.org/kegg.compound/C00330"/>
                  <rdf:li rdf:resource="http://identifiers.org/metanetx.chemical/MNXM647"/>
                  <rdf:li rdf:resource="http://identifiers.org/seed.compound/cpd00277"/>
                </rdf:Bag>
              </bqbiol:is>
            </rdf:Description>
          </rdf:RDF>
        </sbml:annotation>
      </species>
      <species boundaryCondition="false" constant="false" hasOnlySubstanceUnits="false" id="M_dgtp_c" name="dGTP" metaid="M_dgtp_c" compartment="c" fbc:charge="-4" fbc:chemicalFormula="C10H12N5O13P3">
        <sbml:annotation xmlns:sbml="http://www.sbml.org/sbml/level3/version1/core">
          <rdf:RDF xmlns:rdf="http://www.w3.org/1999/02/22-rdf-syntax-ns#">
            <rdf:Description rdf:about="#M_dgtp_c">
              <bqbiol:is xmlns:bqbiol="http://biomodels.net/biology-qualifiers/">
                <rdf:Bag>
                  <rdf:li rdf:resource="http://identifiers.org/bigg.metabolite/dgtp"/>
                  <rdf:li rdf:resource="http://identifiers.org/biocyc/META:DGTP"/>
                  <rdf:li rdf:resource="http://identifiers.org/chebi/CHEBI:10497"/>
                  <rdf:li rdf:resource="http://identifiers.org/chebi/CHEBI:14076"/>
                  <rdf:li rdf:resource="http://identifiers.org/chebi/CHEBI:16497"/>
                  <rdf:li rdf:resource="http://identifiers.org/chebi/CHEBI:19247"/>
                  <rdf:li rdf:resource="http://identifiers.org/chebi/CHEBI:57794"/>
                  <rdf:li rdf:resource="http://identifiers.org/chebi/CHEBI:61429"/>
                  <rdf:li rdf:resource="http://identifiers.org/hmdb/HMDB01440"/>
                  <rdf:li rdf:resource="http://identifiers.org/kegg.compound/C00286"/>
                  <rdf:li rdf:resource="http://identifiers.org/metanetx.chemical/MNXM344"/>
                  <rdf:li rdf:resource="http://identifiers.org/seed.compound/cpd00241"/>
                </rdf:Bag>
              </bqbiol:is>
            </rdf:Description>
          </rdf:RDF>
        </sbml:annotation>
      </species>
      <species boundaryCondition="false" constant="false" hasOnlySubstanceUnits="false" id="M_dha_c" name="Dihydroxyacetone" metaid="M_dha_c" compartment="c" fbc:charge="0" fbc:chemicalFormula="C3H6O3">
        <sbml:annotation xmlns:sbml="http://www.sbml.org/sbml/level3/version1/core">
          <rdf:RDF xmlns:rdf="http://www.w3.org/1999/02/22-rdf-syntax-ns#">
            <rdf:Description rdf:about="#M_dha_c">
              <bqbiol:is xmlns:bqbiol="http://biomodels.net/biology-qualifiers/">
                <rdf:Bag>
                  <rdf:li rdf:resource="http://identifiers.org/bigg.metabolite/dha"/>
                  <rdf:li rdf:resource="http://identifiers.org/biocyc/META:DIHYDROXYACETONE"/>
                  <rdf:li rdf:resource="http://identifiers.org/chebi/CHEBI:14340"/>
                  <rdf:li rdf:resource="http://identifiers.org/chebi/CHEBI:16016"/>
                  <rdf:li rdf:resource="http://identifiers.org/chebi/CHEBI:24354"/>
                  <rdf:li rdf:resource="http://identifiers.org/chebi/CHEBI:39809"/>
                  <rdf:li rdf:resource="http://identifiers.org/chebi/CHEBI:5453"/>
                  <rdf:li rdf:resource="http://identifiers.org/hmdb/HMDB01882"/>
                  <rdf:li rdf:resource="http://identifiers.org/kegg.compound/C00184"/>
                  <rdf:li rdf:resource="http://identifiers.org/kegg.drug/D07841"/>
                  <rdf:li rdf:resource="http://identifiers.org/metanetx.chemical/MNXM460"/>
                  <rdf:li rdf:resource="http://identifiers.org/seed.compound/cpd00157"/>
                </rdf:Bag>
              </bqbiol:is>
            </rdf:Description>
          </rdf:RDF>
        </sbml:annotation>
      </species>
      <species boundaryCondition="false" constant="false" hasOnlySubstanceUnits="false" id="M_dha_e" name="Dihydroxyacetone" metaid="M_dha_e" compartment="e" fbc:charge="0" fbc:chemicalFormula="C3H6O3">
        <sbml:annotation xmlns:sbml="http://www.sbml.org/sbml/level3/version1/core">
          <rdf:RDF xmlns:rdf="http://www.w3.org/1999/02/22-rdf-syntax-ns#">
            <rdf:Description rdf:about="#M_dha_e">
              <bqbiol:is xmlns:bqbiol="http://biomodels.net/biology-qualifiers/">
                <rdf:Bag>
                  <rdf:li rdf:resource="http://identifiers.org/bigg.metabolite/dha"/>
                  <rdf:li rdf:resource="http://identifiers.org/biocyc/META:DIHYDROXYACETONE"/>
                  <rdf:li rdf:resource="http://identifiers.org/chebi/CHEBI:14340"/>
                  <rdf:li rdf:resource="http://identifiers.org/chebi/CHEBI:16016"/>
                  <rdf:li rdf:resource="http://identifiers.org/chebi/CHEBI:24354"/>
                  <rdf:li rdf:resource="http://identifiers.org/chebi/CHEBI:39809"/>
                  <rdf:li rdf:resource="http://identifiers.org/chebi/CHEBI:5453"/>
                  <rdf:li rdf:resource="http://identifiers.org/hmdb/HMDB01882"/>
                  <rdf:li rdf:resource="http://identifiers.org/kegg.compound/C00184"/>
                  <rdf:li rdf:resource="http://identifiers.org/kegg.drug/D07841"/>
                  <rdf:li rdf:resource="http://identifiers.org/metanetx.chemical/MNXM460"/>
                  <rdf:li rdf:resource="http://identifiers.org/seed.compound/cpd00157"/>
                </rdf:Bag>
              </bqbiol:is>
            </rdf:Description>
          </rdf:RDF>
        </sbml:annotation>
      </species>
      <species boundaryCondition="false" constant="false" hasOnlySubstanceUnits="false" id="M_dhap_c" name="Dihydroxyacetone phosphate" metaid="M_dhap_c" compartment="c" fbc:charge="-2" fbc:chemicalFormula="C3H5O6P">
        <sbml:annotation xmlns:sbml="http://www.sbml.org/sbml/level3/version1/core">
          <rdf:RDF xmlns:rdf="http://www.w3.org/1999/02/22-rdf-syntax-ns#">
            <rdf:Description rdf:about="#M_dhap_c">
              <bqbiol:is xmlns:bqbiol="http://biomodels.net/biology-qualifiers/">
                <rdf:Bag>
                  <rdf:li rdf:resource="http://identifiers.org/bigg.metabolite/dhap"/>
                  <rdf:li rdf:resource="http://identifiers.org/biocyc/META:DIHYDROXY-ACETONE-PHOSPHATE"/>
                  <rdf:li rdf:resource="http://identifiers.org/chebi/CHEBI:14341"/>
                  <rdf:li rdf:resource="http://identifiers.org/chebi/CHEBI:14342"/>
                  <rdf:li rdf:resource="http://identifiers.org/chebi/CHEBI:16108"/>
                  <rdf:li rdf:resource="http://identifiers.org/chebi/CHEBI:24355"/>
                  <rdf:li rdf:resource="http://identifiers.org/chebi/CHEBI:39571"/>
                  <rdf:li rdf:resource="http://identifiers.org/chebi/CHEBI:5454"/>
                  <rdf:li rdf:resource="http://identifiers.org/chebi/CHEBI:57642"/>
                  <rdf:li rdf:resource="http://identifiers.org/hmdb/HMDB01473"/>
                  <rdf:li rdf:resource="http://identifiers.org/hmdb/HMDB11735"/>
                  <rdf:li rdf:resource="http://identifiers.org/kegg.compound/C00111"/>
                  <rdf:li rdf:resource="http://identifiers.org/metanetx.chemical/MNXM77"/>
                  <rdf:li rdf:resource="http://identifiers.org/seed.compound/cpd00095"/>
                </rdf:Bag>
              </bqbiol:is>
            </rdf:Description>
          </rdf:RDF>
        </sbml:annotation>
      </species>
      <species boundaryCondition="false" constant="false" hasOnlySubstanceUnits="false" id="M_dhf_c" name="7,8-Dihydrofolate" metaid="M_dhf_c" compartment="c" fbc:charge="-2" fbc:chemicalFormula="C19H19N7O6">
        <sbml:annotation xmlns:sbml="http://www.sbml.org/sbml/level3/version1/core">
          <rdf:RDF xmlns:rdf="http://www.w3.org/1999/02/22-rdf-syntax-ns#">
            <rdf:Description rdf:about="#M_dhf_c">
              <bqbiol:is xmlns:bqbiol="http://biomodels.net/biology-qualifiers/">
                <rdf:Bag>
                  <rdf:li rdf:resource="http://identifiers.org/bigg.metabolite/dhf"/>
                  <rdf:li rdf:resource="http://identifiers.org/biocyc/META:DIHYDROFOLATE"/>
                  <rdf:li rdf:resource="http://identifiers.org/chebi/CHEBI:12245"/>
                  <rdf:li rdf:resource="http://identifiers.org/chebi/CHEBI:14150"/>
                  <rdf:li rdf:resource="http://identifiers.org/chebi/CHEBI:15633"/>
                  <rdf:li rdf:resource="http://identifiers.org/chebi/CHEBI:20768"/>
                  <rdf:li rdf:resource="http://identifiers.org/chebi/CHEBI:42000"/>
                  <rdf:li rdf:resource="http://identifiers.org/chebi/CHEBI:4564"/>
                  <rdf:li rdf:resource="http://identifiers.org/chebi/CHEBI:57451"/>
                  <rdf:li rdf:resource="http://identifiers.org/hmdb/HMDB01056"/>
                  <rdf:li rdf:resource="http://identifiers.org/kegg.compound/C00415"/>
                  <rdf:li rdf:resource="http://identifiers.org/metanetx.chemical/MNXM281"/>
                  <rdf:li rdf:resource="http://identifiers.org/seed.compound/cpd00330"/>
                </rdf:Bag>
              </bqbiol:is>
            </rdf:Description>
          </rdf:RDF>
        </sbml:annotation>
      </species>
      <species boundaryCondition="false" constant="false" hasOnlySubstanceUnits="false" id="M_dhna_c" name="1,4-Dihydroxy-2-naphthoate" metaid="M_dhna_c" compartment="c" fbc:charge="-1" fbc:chemicalFormula="C11H7O4">
        <sbml:annotation xmlns:sbml="http://www.sbml.org/sbml/level3/version1/core">
          <rdf:RDF xmlns:rdf="http://www.w3.org/1999/02/22-rdf-syntax-ns#">
            <rdf:Description rdf:about="#M_dhna_c">
              <bqbiol:is xmlns:bqbiol="http://biomodels.net/biology-qualifiers/">
                <rdf:Bag>
                  <rdf:li rdf:resource="http://identifiers.org/bigg.metabolite/dhna"/>
                  <rdf:li rdf:resource="http://identifiers.org/biocyc/META:DIHYDROXYNAPHTHOATE"/>
                  <rdf:li rdf:resource="http://identifiers.org/chebi/CHEBI:11173"/>
                  <rdf:li rdf:resource="http://identifiers.org/chebi/CHEBI:18094"/>
                  <rdf:li rdf:resource="http://identifiers.org/chebi/CHEBI:18933"/>
                  <rdf:li rdf:resource="http://identifiers.org/chebi/CHEBI:539"/>
                  <rdf:li rdf:resource="http://identifiers.org/kegg.compound/C03657"/>
                  <rdf:li rdf:resource="http://identifiers.org/metanetx.chemical/MNXM552"/>
                  <rdf:li rdf:resource="http://identifiers.org/seed.compound/cpd02295"/>
                </rdf:Bag>
              </bqbiol:is>
            </rdf:Description>
          </rdf:RDF>
        </sbml:annotation>
      </species>
      <species boundaryCondition="false" constant="false" hasOnlySubstanceUnits="false" id="M_dhnpt_c" name="2-Amino-4-hydroxy-6-(D-erythro-1,2,3-trihydroxypropyl)-7,8-dihydropteridine" metaid="M_dhnpt_c" compartment="c" fbc:charge="0" fbc:chemicalFormula="C9H13N5O4">
        <sbml:annotation xmlns:sbml="http://www.sbml.org/sbml/level3/version1/core">
          <rdf:RDF xmlns:rdf="http://www.w3.org/1999/02/22-rdf-syntax-ns#">
            <rdf:Description rdf:about="#M_dhnpt_c">
              <bqbiol:is xmlns:bqbiol="http://biomodels.net/biology-qualifiers/">
                <rdf:Bag>
                  <rdf:li rdf:resource="http://identifiers.org/bigg.metabolite/dhnpt"/>
                  <rdf:li rdf:resource="http://identifiers.org/biocyc/META:CPD-11770"/>
                  <rdf:li rdf:resource="http://identifiers.org/biocyc/META:DIHYDRO-NEO-PTERIN"/>
                  <rdf:li rdf:resource="http://identifiers.org/chebi/CHEBI:71175"/>
                  <rdf:li rdf:resource="http://identifiers.org/hmdb/HMDB02275"/>
                  <rdf:li rdf:resource="http://identifiers.org/kegg.compound/C04874"/>
                  <rdf:li rdf:resource="http://identifiers.org/kegg.compound/C21008"/>
                  <rdf:li rdf:resource="http://identifiers.org/metanetx.chemical/MNXM993"/>
                  <rdf:li rdf:resource="http://identifiers.org/seed.compound/cpd02961"/>
                  <rdf:li rdf:resource="http://identifiers.org/seed.compound/cpd23083"/>
                </rdf:Bag>
              </bqbiol:is>
            </rdf:Description>
          </rdf:RDF>
        </sbml:annotation>
      </species>
      <species boundaryCondition="false" constant="false" hasOnlySubstanceUnits="false" id="M_dhor__S_c" name="(S)-Dihydroorotate" metaid="M_dhor__S_c" compartment="c" fbc:charge="-1" fbc:chemicalFormula="C5H5N2O4">
        <sbml:annotation xmlns:sbml="http://www.sbml.org/sbml/level3/version1/core">
          <rdf:RDF xmlns:rdf="http://www.w3.org/1999/02/22-rdf-syntax-ns#">
            <rdf:Description rdf:about="#M_dhor__S_c">
              <bqbiol:is xmlns:bqbiol="http://biomodels.net/biology-qualifiers/">
                <rdf:Bag>
                  <rdf:li rdf:resource="http://identifiers.org/bigg.metabolite/dhor__S"/>
                  <rdf:li rdf:resource="http://identifiers.org/biocyc/META:DI-H-OROTATE"/>
                  <rdf:li rdf:resource="http://identifiers.org/chebi/CHEBI:11063"/>
                  <rdf:li rdf:resource="http://identifiers.org/chebi/CHEBI:17025"/>
                  <rdf:li rdf:resource="http://identifiers.org/chebi/CHEBI:18777"/>
                  <rdf:li rdf:resource="http://identifiers.org/chebi/CHEBI:18778"/>
                  <rdf:li rdf:resource="http://identifiers.org/chebi/CHEBI:30864"/>
                  <rdf:li rdf:resource="http://identifiers.org/chebi/CHEBI:417"/>
                  <rdf:li rdf:resource="http://identifiers.org/chebi/CHEBI:42132"/>
                  <rdf:li rdf:resource="http://identifiers.org/hmdb/HMDB03349"/>
                  <rdf:li rdf:resource="http://identifiers.org/kegg.compound/C00337"/>
                  <rdf:li rdf:resource="http://identifiers.org/metanetx.chemical/MNXM252"/>
                  <rdf:li rdf:resource="http://identifiers.org/seed.compound/cpd00282"/>
                </rdf:Bag>
              </bqbiol:is>
            </rdf:Description>
          </rdf:RDF>
        </sbml:annotation>
      </species>
      <species boundaryCondition="false" constant="false" hasOnlySubstanceUnits="false" id="M_dhpmp_c" name="Dihydroneopterin monophosphate" metaid="M_dhpmp_c" compartment="c" fbc:charge="-2" fbc:chemicalFormula="C9H12N5O7P">
        <sbml:annotation xmlns:sbml="http://www.sbml.org/sbml/level3/version1/core">
          <rdf:RDF xmlns:rdf="http://www.w3.org/1999/02/22-rdf-syntax-ns#">
            <rdf:Description rdf:about="#M_dhpmp_c">
              <bqbiol:is xmlns:bqbiol="http://biomodels.net/biology-qualifiers/">
                <rdf:Bag>
                  <rdf:li rdf:resource="http://identifiers.org/bigg.metabolite/dhpmp"/>
                  <rdf:li rdf:resource="http://identifiers.org/biocyc/META:DIHYDRONEOPTERIN-P"/>
                  <rdf:li rdf:resource="http://identifiers.org/chebi/CHEBI:23756"/>
                  <rdf:li rdf:resource="http://identifiers.org/chebi/CHEBI:4577"/>
                  <rdf:li rdf:resource="http://identifiers.org/chebi/CHEBI:48954"/>
                  <rdf:li rdf:resource="http://identifiers.org/chebi/CHEBI:58762"/>
                  <rdf:li rdf:resource="http://identifiers.org/hmdb/HMDB06824"/>
                  <rdf:li rdf:resource="http://identifiers.org/kegg.compound/C05925"/>
                  <rdf:li rdf:resource="http://identifiers.org/metanetx.chemical/MNXM1645"/>
                  <rdf:li rdf:resource="http://identifiers.org/seed.compound/cpd03521"/>
                  <rdf:li rdf:resource="http://identifiers.org/seed.compound/cpd29676"/>
                </rdf:Bag>
              </bqbiol:is>
            </rdf:Description>
          </rdf:RDF>
        </sbml:annotation>
      </species>
      <species boundaryCondition="false" constant="false" hasOnlySubstanceUnits="false" id="M_dhpt_c" name="Dihydropteroate" metaid="M_dhpt_c" compartment="c" fbc:charge="-1" fbc:chemicalFormula="C14H13N6O3">
        <sbml:annotation xmlns:sbml="http://www.sbml.org/sbml/level3/version1/core">
          <rdf:RDF xmlns:rdf="http://www.w3.org/1999/02/22-rdf-syntax-ns#">
            <rdf:Description rdf:about="#M_dhpt_c">
              <bqbiol:is xmlns:bqbiol="http://biomodels.net/biology-qualifiers/">
                <rdf:Bag>
                  <rdf:li rdf:resource="http://identifiers.org/bigg.metabolite/dhpt"/>
                  <rdf:li rdf:resource="http://identifiers.org/biocyc/META:7-8-DIHYDROPTEROATE"/>
                  <rdf:li rdf:resource="http://identifiers.org/chebi/CHEBI:14160"/>
                  <rdf:li rdf:resource="http://identifiers.org/chebi/CHEBI:17839"/>
                  <rdf:li rdf:resource="http://identifiers.org/chebi/CHEBI:23762"/>
                  <rdf:li rdf:resource="http://identifiers.org/chebi/CHEBI:4581"/>
                  <rdf:li rdf:resource="http://identifiers.org/hmdb/HMDB01412"/>
                  <rdf:li rdf:resource="http://identifiers.org/kegg.compound/C00921"/>
                  <rdf:li rdf:resource="http://identifiers.org/metanetx.chemical/MNXM965"/>
                  <rdf:li rdf:resource="http://identifiers.org/seed.compound/cpd00683"/>
                  <rdf:li rdf:resource="http://identifiers.org/seed.compound/cpd28673"/>
                  <rdf:li rdf:resource="http://identifiers.org/seed.compound/cpd28675"/>
                </rdf:Bag>
              </bqbiol:is>
            </rdf:Description>
          </rdf:RDF>
        </sbml:annotation>
      </species>
      <species boundaryCondition="false" constant="false" hasOnlySubstanceUnits="false" id="M_diact_c" name="Diacetyl" metaid="M_diact_c" compartment="c" fbc:charge="0" fbc:chemicalFormula="C4H6O2">
        <sbml:annotation xmlns:sbml="http://www.sbml.org/sbml/level3/version1/core">
          <rdf:RDF xmlns:rdf="http://www.w3.org/1999/02/22-rdf-syntax-ns#">
            <rdf:Description rdf:about="#M_diact_c">
              <bqbiol:is xmlns:bqbiol="http://biomodels.net/biology-qualifiers/">
                <rdf:Bag>
                  <rdf:li rdf:resource="http://identifiers.org/bigg.metabolite/diact"/>
                  <rdf:li rdf:resource="http://identifiers.org/biocyc/META:DIACETYL"/>
                  <rdf:li rdf:resource="http://identifiers.org/chebi/CHEBI:14134"/>
                  <rdf:li rdf:resource="http://identifiers.org/chebi/CHEBI:16583"/>
                  <rdf:li rdf:resource="http://identifiers.org/chebi/CHEBI:4479"/>
                  <rdf:li rdf:resource="http://identifiers.org/hmdb/HMDB03407"/>
                  <rdf:li rdf:resource="http://identifiers.org/kegg.compound/C00741"/>
                  <rdf:li rdf:resource="http://identifiers.org/lipidmaps/LMFA12000012"/>
                  <rdf:li rdf:resource="http://identifiers.org/metanetx.chemical/MNXM1467"/>
                  <rdf:li rdf:resource="http://identifiers.org/seed.compound/cpd00551"/>
                </rdf:Bag>
              </bqbiol:is>
            </rdf:Description>
          </rdf:RDF>
        </sbml:annotation>
      </species>
      <species boundaryCondition="false" constant="false" hasOnlySubstanceUnits="false" id="M_diact_e" name="Diacetyl" metaid="M_diact_e" compartment="e" fbc:charge="0" fbc:chemicalFormula="C4H6O2">
        <sbml:annotation xmlns:sbml="http://www.sbml.org/sbml/level3/version1/core">
          <rdf:RDF xmlns:rdf="http://www.w3.org/1999/02/22-rdf-syntax-ns#">
            <rdf:Description rdf:about="#M_diact_e">
              <bqbiol:is xmlns:bqbiol="http://biomodels.net/biology-qualifiers/">
                <rdf:Bag>
                  <rdf:li rdf:resource="http://identifiers.org/bigg.metabolite/diact"/>
                  <rdf:li rdf:resource="http://identifiers.org/biocyc/META:DIACETYL"/>
                  <rdf:li rdf:resource="http://identifiers.org/chebi/CHEBI:14134"/>
                  <rdf:li rdf:resource="http://identifiers.org/chebi/CHEBI:16583"/>
                  <rdf:li rdf:resource="http://identifiers.org/chebi/CHEBI:4479"/>
                  <rdf:li rdf:resource="http://identifiers.org/hmdb/HMDB03407"/>
                  <rdf:li rdf:resource="http://identifiers.org/kegg.compound/C00741"/>
                  <rdf:li rdf:resource="http://identifiers.org/lipidmaps/LMFA12000012"/>
                  <rdf:li rdf:resource="http://identifiers.org/metanetx.chemical/MNXM1467"/>
                  <rdf:li rdf:resource="http://identifiers.org/seed.compound/cpd00551"/>
                </rdf:Bag>
              </bqbiol:is>
            </rdf:Description>
          </rdf:RDF>
        </sbml:annotation>
      </species>
      <species boundaryCondition="false" constant="false" hasOnlySubstanceUnits="false" id="M_dimp_c" name="dIMP" metaid="M_dimp_c" compartment="c" fbc:charge="-1" fbc:chemicalFormula="C10H12N4O7P">
        <sbml:annotation xmlns:sbml="http://www.sbml.org/sbml/level3/version1/core">
          <rdf:RDF xmlns:rdf="http://www.w3.org/1999/02/22-rdf-syntax-ns#">
            <rdf:Description rdf:about="#M_dimp_c">
              <bqbiol:is xmlns:bqbiol="http://biomodels.net/biology-qualifiers/">
                <rdf:Bag>
                  <rdf:li rdf:resource="http://identifiers.org/bigg.metabolite/dimp"/>
                  <rdf:li rdf:resource="http://identifiers.org/biocyc/META:DIMP"/>
                  <rdf:li rdf:resource="http://identifiers.org/chebi/CHEBI:19250"/>
                  <rdf:li rdf:resource="http://identifiers.org/chebi/CHEBI:28806"/>
                  <rdf:li rdf:resource="http://identifiers.org/chebi/CHEBI:41998"/>
                  <rdf:li rdf:resource="http://identifiers.org/chebi/CHEBI:43315"/>
                  <rdf:li rdf:resource="http://identifiers.org/chebi/CHEBI:43377"/>
                  <rdf:li rdf:resource="http://identifiers.org/chebi/CHEBI:43384"/>
                  <rdf:li rdf:resource="http://identifiers.org/chebi/CHEBI:43389"/>
                  <rdf:li rdf:resource="http://identifiers.org/chebi/CHEBI:44500"/>
                  <rdf:li rdf:resource="http://identifiers.org/chebi/CHEBI:61194"/>
                  <rdf:li rdf:resource="http://identifiers.org/chebi/CHEBI:837"/>
                  <rdf:li rdf:resource="http://identifiers.org/hmdb/HMDB06555"/>
                  <rdf:li rdf:resource="http://identifiers.org/kegg.compound/C06196"/>
                  <rdf:li rdf:resource="http://identifiers.org/metanetx.chemical/MNXM1922"/>
                  <rdf:li rdf:resource="http://identifiers.org/seed.compound/cpd03704"/>
                </rdf:Bag>
              </bqbiol:is>
            </rdf:Description>
          </rdf:RDF>
        </sbml:annotation>
      </species>
      <species boundaryCondition="false" constant="false" hasOnlySubstanceUnits="false" id="M_din_c" name="Deoxyinosine" metaid="M_din_c" compartment="c" fbc:charge="0" fbc:chemicalFormula="C10H12N4O4">
        <sbml:annotation xmlns:sbml="http://www.sbml.org/sbml/level3/version1/core">
          <rdf:RDF xmlns:rdf="http://www.w3.org/1999/02/22-rdf-syntax-ns#">
            <rdf:Description rdf:about="#M_din_c">
              <bqbiol:is xmlns:bqbiol="http://biomodels.net/biology-qualifiers/">
                <rdf:Bag>
                  <rdf:li rdf:resource="http://identifiers.org/bigg.metabolite/din"/>
                  <rdf:li rdf:resource="http://identifiers.org/biocyc/META:DEOXYINOSINE"/>
                  <rdf:li rdf:resource="http://identifiers.org/chebi/CHEBI:19248"/>
                  <rdf:li rdf:resource="http://identifiers.org/chebi/CHEBI:23629"/>
                  <rdf:li rdf:resource="http://identifiers.org/chebi/CHEBI:28997"/>
                  <rdf:li rdf:resource="http://identifiers.org/chebi/CHEBI:39841"/>
                  <rdf:li rdf:resource="http://identifiers.org/chebi/CHEBI:43293"/>
                  <rdf:li rdf:resource="http://identifiers.org/chebi/CHEBI:43436"/>
                  <rdf:li rdf:resource="http://identifiers.org/chebi/CHEBI:43437"/>
                  <rdf:li rdf:resource="http://identifiers.org/chebi/CHEBI:4413"/>
                  <rdf:li rdf:resource="http://identifiers.org/hmdb/HMDB00071"/>
                  <rdf:li rdf:resource="http://identifiers.org/kegg.compound/C05512"/>
                  <rdf:li rdf:resource="http://identifiers.org/metanetx.chemical/MNXM935"/>
                  <rdf:li rdf:resource="http://identifiers.org/seed.compound/cpd03279"/>
                </rdf:Bag>
              </bqbiol:is>
            </rdf:Description>
          </rdf:RDF>
        </sbml:annotation>
      </species>
      <species boundaryCondition="false" constant="false" hasOnlySubstanceUnits="false" id="M_dmlz_c" name="6,7-Dimethyl-8-(1-D-ribityl)lumazine" metaid="M_dmlz_c" compartment="c" fbc:charge="0" fbc:chemicalFormula="C13H18N4O6">
        <sbml:annotation xmlns:sbml="http://www.sbml.org/sbml/level3/version1/core">
          <rdf:RDF xmlns:rdf="http://www.w3.org/1999/02/22-rdf-syntax-ns#">
            <rdf:Description rdf:about="#M_dmlz_c">
              <bqbiol:is xmlns:bqbiol="http://biomodels.net/biology-qualifiers/">
                <rdf:Bag>
                  <rdf:li rdf:resource="http://identifiers.org/bigg.metabolite/dmlz"/>
                  <rdf:li rdf:resource="http://identifiers.org/biocyc/META:DIMETHYL-D-RIBITYL-LUMAZINE"/>
                  <rdf:li rdf:resource="http://identifiers.org/chebi/CHEBI:12185"/>
                  <rdf:li rdf:resource="http://identifiers.org/chebi/CHEBI:17601"/>
                  <rdf:li rdf:resource="http://identifiers.org/chebi/CHEBI:20682"/>
                  <rdf:li rdf:resource="http://identifiers.org/chebi/CHEBI:2154"/>
                  <rdf:li rdf:resource="http://identifiers.org/chebi/CHEBI:58201"/>
                  <rdf:li rdf:resource="http://identifiers.org/hmdb/HMDB03826"/>
                  <rdf:li rdf:resource="http://identifiers.org/kegg.compound/C04332"/>
                  <rdf:li rdf:resource="http://identifiers.org/metanetx.chemical/MNXM1313"/>
                  <rdf:li rdf:resource="http://identifiers.org/seed.compound/cpd02656"/>
                </rdf:Bag>
              </bqbiol:is>
            </rdf:Description>
          </rdf:RDF>
        </sbml:annotation>
      </species>
      <species boundaryCondition="false" constant="false" hasOnlySubstanceUnits="false" id="M_dmpp_c" name="Dimethylallyl diphosphate" metaid="M_dmpp_c" compartment="c" fbc:charge="-3" fbc:chemicalFormula="C5H9O7P2">
        <sbml:annotation xmlns:sbml="http://www.sbml.org/sbml/level3/version1/core">
          <rdf:RDF xmlns:rdf="http://www.w3.org/1999/02/22-rdf-syntax-ns#">
            <rdf:Description rdf:about="#M_dmpp_c">
              <bqbiol:is xmlns:bqbiol="http://biomodels.net/biology-qualifiers/">
                <rdf:Bag>
                  <rdf:li rdf:resource="http://identifiers.org/bigg.metabolite/dmpp"/>
                  <rdf:li rdf:resource="http://identifiers.org/biocyc/META:CPD-4211"/>
                  <rdf:li rdf:resource="http://identifiers.org/chebi/CHEBI:12280"/>
                  <rdf:li rdf:resource="http://identifiers.org/chebi/CHEBI:14169"/>
                  <rdf:li rdf:resource="http://identifiers.org/chebi/CHEBI:14883"/>
                  <rdf:li rdf:resource="http://identifiers.org/chebi/CHEBI:16057"/>
                  <rdf:li rdf:resource="http://identifiers.org/chebi/CHEBI:18108"/>
                  <rdf:li rdf:resource="http://identifiers.org/chebi/CHEBI:23803"/>
                  <rdf:li rdf:resource="http://identifiers.org/chebi/CHEBI:26245"/>
                  <rdf:li rdf:resource="http://identifiers.org/chebi/CHEBI:341937"/>
                  <rdf:li rdf:resource="http://identifiers.org/chebi/CHEBI:42074"/>
                  <rdf:li rdf:resource="http://identifiers.org/chebi/CHEBI:4616"/>
                  <rdf:li rdf:resource="http://identifiers.org/chebi/CHEBI:57623"/>
                  <rdf:li rdf:resource="http://identifiers.org/chebi/CHEBI:8394"/>
                  <rdf:li rdf:resource="http://identifiers.org/hmdb/HMDB01120"/>
                  <rdf:li rdf:resource="http://identifiers.org/hmdb/HMDB02101"/>
                  <rdf:li rdf:resource="http://identifiers.org/kegg.compound/C00235"/>
                  <rdf:li rdf:resource="http://identifiers.org/lipidmaps/LMPR01010001"/>
                  <rdf:li rdf:resource="http://identifiers.org/metanetx.chemical/MNXM132"/>
                  <rdf:li rdf:resource="http://identifiers.org/seed.compound/cpd00202"/>
                </rdf:Bag>
              </bqbiol:is>
            </rdf:Description>
          </rdf:RDF>
        </sbml:annotation>
      </species>
      <species boundaryCondition="false" constant="false" hasOnlySubstanceUnits="false" id="M_dnad_c" name="Deamino-NAD+" metaid="M_dnad_c" compartment="c" fbc:charge="-2" fbc:chemicalFormula="C21H24N6O15P2">
        <sbml:annotation xmlns:sbml="http://www.sbml.org/sbml/level3/version1/core">
          <rdf:RDF xmlns:rdf="http://www.w3.org/1999/02/22-rdf-syntax-ns#">
            <rdf:Description rdf:about="#M_dnad_c">
              <bqbiol:is xmlns:bqbiol="http://biomodels.net/biology-qualifiers/">
                <rdf:Bag>
                  <rdf:li rdf:resource="http://identifiers.org/bigg.metabolite/dnad"/>
                  <rdf:li rdf:resource="http://identifiers.org/biocyc/META:DEAMIDO-NAD"/>
                  <rdf:li rdf:resource="http://identifiers.org/chebi/CHEBI:14103"/>
                  <rdf:li rdf:resource="http://identifiers.org/chebi/CHEBI:14104"/>
                  <rdf:li rdf:resource="http://identifiers.org/chebi/CHEBI:14105"/>
                  <rdf:li rdf:resource="http://identifiers.org/chebi/CHEBI:18304"/>
                  <rdf:li rdf:resource="http://identifiers.org/chebi/CHEBI:23567"/>
                  <rdf:li rdf:resource="http://identifiers.org/chebi/CHEBI:4340"/>
                  <rdf:li rdf:resource="http://identifiers.org/chebi/CHEBI:58437"/>
                  <rdf:li rdf:resource="http://identifiers.org/kegg.compound/C00857"/>
                  <rdf:li rdf:resource="http://identifiers.org/metanetx.chemical/MNXM309"/>
                  <rdf:li rdf:resource="http://identifiers.org/seed.compound/cpd00638"/>
                </rdf:Bag>
              </bqbiol:is>
            </rdf:Description>
          </rdf:RDF>
        </sbml:annotation>
      </species>
      <species boundaryCondition="false" constant="false" hasOnlySubstanceUnits="false" id="M_dpcoa_c" name="Dephospho-CoA" metaid="M_dpcoa_c" compartment="c" fbc:charge="-2" fbc:chemicalFormula="C21H33N7O13P2S">
        <sbml:annotation xmlns:sbml="http://www.sbml.org/sbml/level3/version1/core">
          <rdf:RDF xmlns:rdf="http://www.w3.org/1999/02/22-rdf-syntax-ns#">
            <rdf:Description rdf:about="#M_dpcoa_c">
              <bqbiol:is xmlns:bqbiol="http://biomodels.net/biology-qualifiers/">
                <rdf:Bag>
                  <rdf:li rdf:resource="http://identifiers.org/bigg.metabolite/dpcoa"/>
                  <rdf:li rdf:resource="http://identifiers.org/biocyc/META:DEPHOSPHO-COA"/>
                  <rdf:li rdf:resource="http://identifiers.org/chebi/CHEBI:11793"/>
                  <rdf:li rdf:resource="http://identifiers.org/chebi/CHEBI:14124"/>
                  <rdf:li rdf:resource="http://identifiers.org/chebi/CHEBI:15468"/>
                  <rdf:li rdf:resource="http://identifiers.org/chebi/CHEBI:23642"/>
                  <rdf:li rdf:resource="http://identifiers.org/chebi/CHEBI:41614"/>
                  <rdf:li rdf:resource="http://identifiers.org/chebi/CHEBI:4436"/>
                  <rdf:li rdf:resource="http://identifiers.org/chebi/CHEBI:57328"/>
                  <rdf:li rdf:resource="http://identifiers.org/hmdb/HMDB01373"/>
                  <rdf:li rdf:resource="http://identifiers.org/kegg.compound/C00882"/>
                  <rdf:li rdf:resource="http://identifiers.org/lipidmaps/LMFA07050315"/>
                  <rdf:li rdf:resource="http://identifiers.org/metanetx.chemical/MNXM481"/>
                  <rdf:li rdf:resource="http://identifiers.org/seed.compound/cpd00655"/>
                </rdf:Bag>
              </bqbiol:is>
            </rdf:Description>
          </rdf:RDF>
        </sbml:annotation>
      </species>
      <species boundaryCondition="false" constant="false" hasOnlySubstanceUnits="false" id="M_drib_c" name="Deoxyribose" metaid="M_drib_c" compartment="c" fbc:charge="0" fbc:chemicalFormula="C5H10O4">
        <sbml:annotation xmlns:sbml="http://www.sbml.org/sbml/level3/version1/core">
          <rdf:RDF xmlns:rdf="http://www.w3.org/1999/02/22-rdf-syntax-ns#">
            <rdf:Description rdf:about="#M_drib_c">
              <bqbiol:is xmlns:bqbiol="http://biomodels.net/biology-qualifiers/">
                <rdf:Bag>
                  <rdf:li rdf:resource="http://identifiers.org/bigg.metabolite/drib"/>
                  <rdf:li rdf:resource="http://identifiers.org/chebi/CHEBI:90761"/>
                  <rdf:li rdf:resource="http://identifiers.org/hmdb/HMDB03224"/>
                  <rdf:li rdf:resource="http://identifiers.org/kegg.compound/C01801"/>
                  <rdf:li rdf:resource="http://identifiers.org/metanetx.chemical/MNXM90412"/>
                  <rdf:li rdf:resource="http://identifiers.org/seed.compound/cpd01242"/>
                </rdf:Bag>
              </bqbiol:is>
            </rdf:Description>
          </rdf:RDF>
        </sbml:annotation>
      </species>
      <species boundaryCondition="false" constant="false" hasOnlySubstanceUnits="false" id="M_drib_e" name="Deoxyribose" metaid="M_drib_e" compartment="e" fbc:charge="0" fbc:chemicalFormula="C5H10O4">
        <sbml:annotation xmlns:sbml="http://www.sbml.org/sbml/level3/version1/core">
          <rdf:RDF xmlns:rdf="http://www.w3.org/1999/02/22-rdf-syntax-ns#">
            <rdf:Description rdf:about="#M_drib_e">
              <bqbiol:is xmlns:bqbiol="http://biomodels.net/biology-qualifiers/">
                <rdf:Bag>
                  <rdf:li rdf:resource="http://identifiers.org/bigg.metabolite/drib"/>
                  <rdf:li rdf:resource="http://identifiers.org/chebi/CHEBI:90761"/>
                  <rdf:li rdf:resource="http://identifiers.org/hmdb/HMDB03224"/>
                  <rdf:li rdf:resource="http://identifiers.org/kegg.compound/C01801"/>
                  <rdf:li rdf:resource="http://identifiers.org/metanetx.chemical/MNXM90412"/>
                  <rdf:li rdf:resource="http://identifiers.org/seed.compound/cpd01242"/>
                </rdf:Bag>
              </bqbiol:is>
            </rdf:Description>
          </rdf:RDF>
        </sbml:annotation>
      </species>
      <species boundaryCondition="false" constant="false" hasOnlySubstanceUnits="false" id="M_dtdprmn_c" name="dTDP-6-deoxy-L-mannose" metaid="M_dtdprmn_c" compartment="c" fbc:charge="-2" fbc:chemicalFormula="C16H24N2O15P2">
        <sbml:annotation xmlns:sbml="http://www.sbml.org/sbml/level3/version1/core">
          <rdf:RDF xmlns:rdf="http://www.w3.org/1999/02/22-rdf-syntax-ns#">
            <rdf:Description rdf:about="#M_dtdprmn_c">
              <bqbiol:is xmlns:bqbiol="http://biomodels.net/biology-qualifiers/">
                <rdf:Bag>
                  <rdf:li rdf:resource="http://identifiers.org/bigg.metabolite/dtdprmn"/>
                  <rdf:li rdf:resource="http://identifiers.org/biocyc/META:DTDP-RHAMNOSE"/>
                  <rdf:li rdf:resource="http://identifiers.org/chebi/CHEBI:10518"/>
                  <rdf:li rdf:resource="http://identifiers.org/chebi/CHEBI:14083"/>
                  <rdf:li rdf:resource="http://identifiers.org/chebi/CHEBI:15774"/>
                  <rdf:li rdf:resource="http://identifiers.org/chebi/CHEBI:23547"/>
                  <rdf:li rdf:resource="http://identifiers.org/chebi/CHEBI:35452"/>
                  <rdf:li rdf:resource="http://identifiers.org/chebi/CHEBI:46114"/>
                  <rdf:li rdf:resource="http://identifiers.org/chebi/CHEBI:57510"/>
                  <rdf:li rdf:resource="http://identifiers.org/chebi/CHEBI:61119"/>
                  <rdf:li rdf:resource="http://identifiers.org/kegg.compound/C03319"/>
                  <rdf:li rdf:resource="http://identifiers.org/metanetx.chemical/MNXM899"/>
                  <rdf:li rdf:resource="http://identifiers.org/seed.compound/cpd02113"/>
                </rdf:Bag>
              </bqbiol:is>
            </rdf:Description>
          </rdf:RDF>
        </sbml:annotation>
      </species>
      <species boundaryCondition="false" constant="false" hasOnlySubstanceUnits="false" id="M_dtdp_c" name="dTDP" metaid="M_dtdp_c" compartment="c" fbc:charge="-3" fbc:chemicalFormula="C10H13N2O11P2">
        <sbml:annotation xmlns:sbml="http://www.sbml.org/sbml/level3/version1/core">
          <rdf:RDF xmlns:rdf="http://www.w3.org/1999/02/22-rdf-syntax-ns#">
            <rdf:Description rdf:about="#M_dtdp_c">
              <bqbiol:is xmlns:bqbiol="http://biomodels.net/biology-qualifiers/">
                <rdf:Bag>
                  <rdf:li rdf:resource="http://identifiers.org/bigg.metabolite/dtdp"/>
                  <rdf:li rdf:resource="http://identifiers.org/biocyc/META:TDP"/>
                  <rdf:li rdf:resource="http://identifiers.org/chebi/CHEBI:10500"/>
                  <rdf:li rdf:resource="http://identifiers.org/chebi/CHEBI:14077"/>
                  <rdf:li rdf:resource="http://identifiers.org/chebi/CHEBI:18075"/>
                  <rdf:li rdf:resource="http://identifiers.org/chebi/CHEBI:26998"/>
                  <rdf:li rdf:resource="http://identifiers.org/chebi/CHEBI:46061"/>
                  <rdf:li rdf:resource="http://identifiers.org/chebi/CHEBI:58369"/>
                  <rdf:li rdf:resource="http://identifiers.org/hmdb/HMDB01274"/>
                  <rdf:li rdf:resource="http://identifiers.org/kegg.compound/C00363"/>
                  <rdf:li rdf:resource="http://identifiers.org/metanetx.chemical/MNXM152"/>
                  <rdf:li rdf:resource="http://identifiers.org/seed.compound/cpd00297"/>
                </rdf:Bag>
              </bqbiol:is>
            </rdf:Description>
          </rdf:RDF>
        </sbml:annotation>
      </species>
      <species boundaryCondition="false" constant="false" hasOnlySubstanceUnits="false" id="M_dtdp4d6dg_c" name="dTDP-4-dehydro-6-deoxy-D-glucose" metaid="M_dtdp4d6dg_c" compartment="c" fbc:charge="-2" fbc:chemicalFormula="C16H22N2O15P2">
        <sbml:annotation xmlns:sbml="http://www.sbml.org/sbml/level3/version1/core">
          <rdf:RDF xmlns:rdf="http://www.w3.org/1999/02/22-rdf-syntax-ns#">
            <rdf:Description rdf:about="#M_dtdp4d6dg_c">
              <bqbiol:is xmlns:bqbiol="http://biomodels.net/biology-qualifiers/">
                <rdf:Bag>
                  <rdf:li rdf:resource="http://identifiers.org/bigg.metabolite/dtdp4d6dg"/>
                  <rdf:li rdf:resource="http://identifiers.org/biocyc/META:DTDP-DEOH-DEOXY-GLUCOSE"/>
                  <rdf:li rdf:resource="http://identifiers.org/chebi/CHEBI:10510"/>
                  <rdf:li rdf:resource="http://identifiers.org/chebi/CHEBI:14081"/>
                  <rdf:li rdf:resource="http://identifiers.org/chebi/CHEBI:16128"/>
                  <rdf:li rdf:resource="http://identifiers.org/chebi/CHEBI:23542"/>
                  <rdf:li rdf:resource="http://identifiers.org/chebi/CHEBI:57649"/>
                  <rdf:li rdf:resource="http://identifiers.org/chebi/CHEBI:62829"/>
                  <rdf:li rdf:resource="http://identifiers.org/hmdb/HMDB60081"/>
                  <rdf:li rdf:resource="http://identifiers.org/kegg.compound/C11907"/>
                  <rdf:li rdf:resource="http://identifiers.org/metanetx.chemical/MNXM451"/>
                  <rdf:li rdf:resource="http://identifiers.org/seed.compound/cpd00521"/>
                </rdf:Bag>
              </bqbiol:is>
            </rdf:Description>
          </rdf:RDF>
        </sbml:annotation>
      </species>
      <species boundaryCondition="false" constant="false" hasOnlySubstanceUnits="false" id="M_dtdp4d6dm_c" name="dTDP-4-dehydro-6-deoxy-L-mannose" metaid="M_dtdp4d6dm_c" compartment="c" fbc:charge="-2" fbc:chemicalFormula="C16H22N2O15P2">
        <sbml:annotation xmlns:sbml="http://www.sbml.org/sbml/level3/version1/core">
          <rdf:RDF xmlns:rdf="http://www.w3.org/1999/02/22-rdf-syntax-ns#">
            <rdf:Description rdf:about="#M_dtdp4d6dm_c">
              <bqbiol:is xmlns:bqbiol="http://biomodels.net/biology-qualifiers/">
                <rdf:Bag>
                  <rdf:li rdf:resource="http://identifiers.org/bigg.metabolite/dtdp4d6dm"/>
                  <rdf:li rdf:resource="http://identifiers.org/biocyc/META:DTDP-DEOH-DEOXY-MANNOSE"/>
                  <rdf:li rdf:resource="http://identifiers.org/chebi/CHEBI:10511"/>
                  <rdf:li rdf:resource="http://identifiers.org/chebi/CHEBI:14082"/>
                  <rdf:li rdf:resource="http://identifiers.org/chebi/CHEBI:15744"/>
                  <rdf:li rdf:resource="http://identifiers.org/chebi/CHEBI:23543"/>
                  <rdf:li rdf:resource="http://identifiers.org/chebi/CHEBI:45868"/>
                  <rdf:li rdf:resource="http://identifiers.org/chebi/CHEBI:57494"/>
                  <rdf:li rdf:resource="http://identifiers.org/chebi/CHEBI:62830"/>
                  <rdf:li rdf:resource="http://identifiers.org/kegg.compound/C00688"/>
                  <rdf:li rdf:resource="http://identifiers.org/metanetx.chemical/MNXM2371"/>
                  <rdf:li rdf:resource="http://identifiers.org/seed.compound/cpd00522"/>
                  <rdf:li rdf:resource="http://identifiers.org/seed.compound/cpd08300"/>
                </rdf:Bag>
              </bqbiol:is>
            </rdf:Description>
          </rdf:RDF>
        </sbml:annotation>
      </species>
      <species boundaryCondition="false" constant="false" hasOnlySubstanceUnits="false" id="M_dtdpglu_c" name="dTDPglucose" metaid="M_dtdpglu_c" compartment="c" fbc:charge="-2" fbc:chemicalFormula="C16H24N2O16P2">
        <sbml:annotation xmlns:sbml="http://www.sbml.org/sbml/level3/version1/core">
          <rdf:RDF xmlns:rdf="http://www.w3.org/1999/02/22-rdf-syntax-ns#">
            <rdf:Description rdf:about="#M_dtdpglu_c">
              <bqbiol:is xmlns:bqbiol="http://biomodels.net/biology-qualifiers/">
                <rdf:Bag>
                  <rdf:li rdf:resource="http://identifiers.org/bigg.metabolite/dtdpglu"/>
                  <rdf:li rdf:resource="http://identifiers.org/biocyc/META:DTDP-D-GLUCOSE"/>
                  <rdf:li rdf:resource="http://identifiers.org/chebi/CHEBI:10526"/>
                  <rdf:li rdf:resource="http://identifiers.org/chebi/CHEBI:10528"/>
                  <rdf:li rdf:resource="http://identifiers.org/chebi/CHEBI:14089"/>
                  <rdf:li rdf:resource="http://identifiers.org/chebi/CHEBI:14091"/>
                  <rdf:li rdf:resource="http://identifiers.org/chebi/CHEBI:15700"/>
                  <rdf:li rdf:resource="http://identifiers.org/chebi/CHEBI:23556"/>
                  <rdf:li rdf:resource="http://identifiers.org/chebi/CHEBI:57477"/>
                  <rdf:li rdf:resource="http://identifiers.org/hmdb/HMDB62805"/>
                  <rdf:li rdf:resource="http://identifiers.org/kegg.compound/C00842"/>
                  <rdf:li rdf:resource="http://identifiers.org/metanetx.chemical/MNXM1376"/>
                  <rdf:li rdf:resource="http://identifiers.org/seed.compound/cpd00626"/>
                </rdf:Bag>
              </bqbiol:is>
            </rdf:Description>
          </rdf:RDF>
        </sbml:annotation>
      </species>
      <species boundaryCondition="false" constant="false" hasOnlySubstanceUnits="false" id="M_dtmp_c" name="dTMP" metaid="M_dtmp_c" compartment="c" fbc:charge="-2" fbc:chemicalFormula="C10H13N2O8P">
        <sbml:annotation xmlns:sbml="http://www.sbml.org/sbml/level3/version1/core">
          <rdf:RDF xmlns:rdf="http://www.w3.org/1999/02/22-rdf-syntax-ns#">
            <rdf:Description rdf:about="#M_dtmp_c">
              <bqbiol:is xmlns:bqbiol="http://biomodels.net/biology-qualifiers/">
                <rdf:Bag>
                  <rdf:li rdf:resource="http://identifiers.org/bigg.metabolite/dtmp"/>
                  <rdf:li rdf:resource="http://identifiers.org/biocyc/META:TMP"/>
                  <rdf:li rdf:resource="http://identifiers.org/chebi/CHEBI:10529"/>
                  <rdf:li rdf:resource="http://identifiers.org/chebi/CHEBI:14092"/>
                  <rdf:li rdf:resource="http://identifiers.org/chebi/CHEBI:15246"/>
                  <rdf:li rdf:resource="http://identifiers.org/chebi/CHEBI:17013"/>
                  <rdf:li rdf:resource="http://identifiers.org/chebi/CHEBI:26999"/>
                  <rdf:li rdf:resource="http://identifiers.org/chebi/CHEBI:45759"/>
                  <rdf:li rdf:resource="http://identifiers.org/chebi/CHEBI:45762"/>
                  <rdf:li rdf:resource="http://identifiers.org/chebi/CHEBI:45772"/>
                  <rdf:li rdf:resource="http://identifiers.org/chebi/CHEBI:45926"/>
                  <rdf:li rdf:resource="http://identifiers.org/chebi/CHEBI:46013"/>
                  <rdf:li rdf:resource="http://identifiers.org/chebi/CHEBI:46036"/>
                  <rdf:li rdf:resource="http://identifiers.org/chebi/CHEBI:46960"/>
                  <rdf:li rdf:resource="http://identifiers.org/chebi/CHEBI:47711"/>
                  <rdf:li rdf:resource="http://identifiers.org/chebi/CHEBI:63528"/>
                  <rdf:li rdf:resource="http://identifiers.org/chebi/CHEBI:63549"/>
                  <rdf:li rdf:resource="http://identifiers.org/kegg.compound/C00364"/>
                  <rdf:li rdf:resource="http://identifiers.org/metanetx.chemical/MNXM257"/>
                  <rdf:li rdf:resource="http://identifiers.org/seed.compound/cpd00298"/>
                </rdf:Bag>
              </bqbiol:is>
            </rdf:Description>
          </rdf:RDF>
        </sbml:annotation>
      </species>
      <species boundaryCondition="false" constant="false" hasOnlySubstanceUnits="false" id="M_dttOX_c" name="Oxidized dithiothreitol" compartment="c" fbc:chemicalFormula="C4H8O2S2"/>
      <species boundaryCondition="false" constant="false" hasOnlySubstanceUnits="false" id="M_dtt_c" name="Reduced dithiothreitol" compartment="c" fbc:chemicalFormula="C4H10O2S2"/>
      <species boundaryCondition="false" constant="false" hasOnlySubstanceUnits="false" id="M_dttp_c" name="dTTP" metaid="M_dttp_c" compartment="c" fbc:charge="-4" fbc:chemicalFormula="C10H13N2O14P3">
        <sbml:annotation xmlns:sbml="http://www.sbml.org/sbml/level3/version1/core">
          <rdf:RDF xmlns:rdf="http://www.w3.org/1999/02/22-rdf-syntax-ns#">
            <rdf:Description rdf:about="#M_dttp_c">
              <bqbiol:is xmlns:bqbiol="http://biomodels.net/biology-qualifiers/">
                <rdf:Bag>
                  <rdf:li rdf:resource="http://identifiers.org/bigg.metabolite/dttp"/>
                  <rdf:li rdf:resource="http://identifiers.org/biocyc/META:TTP"/>
                  <rdf:li rdf:resource="http://identifiers.org/chebi/CHEBI:10530"/>
                  <rdf:li rdf:resource="http://identifiers.org/chebi/CHEBI:14093"/>
                  <rdf:li rdf:resource="http://identifiers.org/chebi/CHEBI:18077"/>
                  <rdf:li rdf:resource="http://identifiers.org/chebi/CHEBI:27000"/>
                  <rdf:li rdf:resource="http://identifiers.org/chebi/CHEBI:37568"/>
                  <rdf:li rdf:resource="http://identifiers.org/chebi/CHEBI:46175"/>
                  <rdf:li rdf:resource="http://identifiers.org/chebi/CHEBI:58370"/>
                  <rdf:li rdf:resource="http://identifiers.org/kegg.compound/C00459"/>
                  <rdf:li rdf:resource="http://identifiers.org/metanetx.chemical/MNXM394"/>
                  <rdf:li rdf:resource="http://identifiers.org/seed.compound/cpd00357"/>
                </rdf:Bag>
              </bqbiol:is>
            </rdf:Description>
          </rdf:RDF>
        </sbml:annotation>
      </species>
      <species boundaryCondition="false" constant="false" hasOnlySubstanceUnits="false" id="M_dudp_c" name="dUDP" metaid="M_dudp_c" compartment="c" fbc:charge="-3" fbc:chemicalFormula="C9H11N2O11P2">
        <sbml:annotation xmlns:sbml="http://www.sbml.org/sbml/level3/version1/core">
          <rdf:RDF xmlns:rdf="http://www.w3.org/1999/02/22-rdf-syntax-ns#">
            <rdf:Description rdf:about="#M_dudp_c">
              <bqbiol:is xmlns:bqbiol="http://biomodels.net/biology-qualifiers/">
                <rdf:Bag>
                  <rdf:li rdf:resource="http://identifiers.org/bigg.metabolite/dudp"/>
                  <rdf:li rdf:resource="http://identifiers.org/biocyc/META:DUDP"/>
                  <rdf:li rdf:resource="http://identifiers.org/chebi/CHEBI:10531"/>
                  <rdf:li rdf:resource="http://identifiers.org/chebi/CHEBI:19262"/>
                  <rdf:li rdf:resource="http://identifiers.org/chebi/CHEBI:28850"/>
                  <rdf:li rdf:resource="http://identifiers.org/chebi/CHEBI:60471"/>
                  <rdf:li rdf:resource="http://identifiers.org/hmdb/HMDB01000"/>
                  <rdf:li rdf:resource="http://identifiers.org/kegg.compound/C01346"/>
                  <rdf:li rdf:resource="http://identifiers.org/metanetx.chemical/MNXM572"/>
                  <rdf:li rdf:resource="http://identifiers.org/seed.compound/cpd00978"/>
                </rdf:Bag>
              </bqbiol:is>
            </rdf:Description>
          </rdf:RDF>
        </sbml:annotation>
      </species>
      <species boundaryCondition="false" constant="false" hasOnlySubstanceUnits="false" id="M_dump_c" name="dUMP" metaid="M_dump_c" compartment="c" fbc:charge="-2" fbc:chemicalFormula="C9H11N2O8P">
        <sbml:annotation xmlns:sbml="http://www.sbml.org/sbml/level3/version1/core">
          <rdf:RDF xmlns:rdf="http://www.w3.org/1999/02/22-rdf-syntax-ns#">
            <rdf:Description rdf:about="#M_dump_c">
              <bqbiol:is xmlns:bqbiol="http://biomodels.net/biology-qualifiers/">
                <rdf:Bag>
                  <rdf:li rdf:resource="http://identifiers.org/bigg.metabolite/dump"/>
                  <rdf:li rdf:resource="http://identifiers.org/biocyc/META:DUMP"/>
                  <rdf:li rdf:resource="http://identifiers.org/chebi/CHEBI:10532"/>
                  <rdf:li rdf:resource="http://identifiers.org/chebi/CHEBI:14094"/>
                  <rdf:li rdf:resource="http://identifiers.org/chebi/CHEBI:17622"/>
                  <rdf:li rdf:resource="http://identifiers.org/chebi/CHEBI:19263"/>
                  <rdf:li rdf:resource="http://identifiers.org/chebi/CHEBI:246422"/>
                  <rdf:li rdf:resource="http://identifiers.org/chebi/CHEBI:42245"/>
                  <rdf:li rdf:resource="http://identifiers.org/chebi/CHEBI:46286"/>
                  <rdf:li rdf:resource="http://identifiers.org/chebi/CHEBI:46288"/>
                  <rdf:li rdf:resource="http://identifiers.org/chebi/CHEBI:47722"/>
                  <rdf:li rdf:resource="http://identifiers.org/hmdb/HMDB01409"/>
                  <rdf:li rdf:resource="http://identifiers.org/kegg.compound/C00365"/>
                  <rdf:li rdf:resource="http://identifiers.org/metanetx.chemical/MNXM234"/>
                  <rdf:li rdf:resource="http://identifiers.org/seed.compound/cpd00299"/>
                </rdf:Bag>
              </bqbiol:is>
            </rdf:Description>
          </rdf:RDF>
        </sbml:annotation>
      </species>
      <species boundaryCondition="false" constant="false" hasOnlySubstanceUnits="false" id="M_duri_c" name="Deoxyuridine" metaid="M_duri_c" compartment="c" fbc:charge="0" fbc:chemicalFormula="C9H12N2O5">
        <sbml:annotation xmlns:sbml="http://www.sbml.org/sbml/level3/version1/core">
          <rdf:RDF xmlns:rdf="http://www.w3.org/1999/02/22-rdf-syntax-ns#">
            <rdf:Description rdf:about="#M_duri_c">
              <bqbiol:is xmlns:bqbiol="http://biomodels.net/biology-qualifiers/">
                <rdf:Bag>
                  <rdf:li rdf:resource="http://identifiers.org/bigg.metabolite/duri"/>
                  <rdf:li rdf:resource="http://identifiers.org/biocyc/META:DEOXYURIDINE"/>
                  <rdf:li rdf:resource="http://identifiers.org/chebi/CHEBI:11398"/>
                  <rdf:li rdf:resource="http://identifiers.org/chebi/CHEBI:11572"/>
                  <rdf:li rdf:resource="http://identifiers.org/chebi/CHEBI:14123"/>
                  <rdf:li rdf:resource="http://identifiers.org/chebi/CHEBI:16450"/>
                  <rdf:li rdf:resource="http://identifiers.org/chebi/CHEBI:19261"/>
                  <rdf:li rdf:resource="http://identifiers.org/chebi/CHEBI:23640"/>
                  <rdf:li rdf:resource="http://identifiers.org/chebi/CHEBI:29113"/>
                  <rdf:li rdf:resource="http://identifiers.org/chebi/CHEBI:42178"/>
                  <rdf:li rdf:resource="http://identifiers.org/chebi/CHEBI:4434"/>
                  <rdf:li rdf:resource="http://identifiers.org/chebi/CHEBI:46165"/>
                  <rdf:li rdf:resource="http://identifiers.org/chebi/CHEBI:46289"/>
                  <rdf:li rdf:resource="http://identifiers.org/chebi/CHEBI:46293"/>
                  <rdf:li rdf:resource="http://identifiers.org/hmdb/HMDB00012"/>
                  <rdf:li rdf:resource="http://identifiers.org/kegg.compound/C00526"/>
                  <rdf:li rdf:resource="http://identifiers.org/metanetx.chemical/MNXM492"/>
                  <rdf:li rdf:resource="http://identifiers.org/seed.compound/cpd00412"/>
                </rdf:Bag>
              </bqbiol:is>
            </rdf:Description>
          </rdf:RDF>
        </sbml:annotation>
      </species>
      <species boundaryCondition="false" constant="false" hasOnlySubstanceUnits="false" id="M_dutp_c" name="dUTP" metaid="M_dutp_c" compartment="c" fbc:charge="-4" fbc:chemicalFormula="C9H11N2O14P3">
        <sbml:annotation xmlns:sbml="http://www.sbml.org/sbml/level3/version1/core">
          <rdf:RDF xmlns:rdf="http://www.w3.org/1999/02/22-rdf-syntax-ns#">
            <rdf:Description rdf:about="#M_dutp_c">
              <bqbiol:is xmlns:bqbiol="http://biomodels.net/biology-qualifiers/">
                <rdf:Bag>
                  <rdf:li rdf:resource="http://identifiers.org/bigg.metabolite/dutp"/>
                  <rdf:li rdf:resource="http://identifiers.org/biocyc/META:DUTP"/>
                  <rdf:li rdf:resource="http://identifiers.org/chebi/CHEBI:10533"/>
                  <rdf:li rdf:resource="http://identifiers.org/chebi/CHEBI:14095"/>
                  <rdf:li rdf:resource="http://identifiers.org/chebi/CHEBI:17625"/>
                  <rdf:li rdf:resource="http://identifiers.org/chebi/CHEBI:19264"/>
                  <rdf:li rdf:resource="http://identifiers.org/chebi/CHEBI:58212"/>
                  <rdf:li rdf:resource="http://identifiers.org/chebi/CHEBI:61555"/>
                  <rdf:li rdf:resource="http://identifiers.org/kegg.compound/C00460"/>
                  <rdf:li rdf:resource="http://identifiers.org/metanetx.chemical/MNXM452"/>
                  <rdf:li rdf:resource="http://identifiers.org/seed.compound/cpd00358"/>
                </rdf:Bag>
              </bqbiol:is>
            </rdf:Description>
          </rdf:RDF>
        </sbml:annotation>
      </species>
      <species boundaryCondition="false" constant="false" hasOnlySubstanceUnits="false" id="M_dxyl5p_c" name="1-deoxy-D-xylulose 5-phosphate" metaid="M_dxyl5p_c" compartment="c" fbc:charge="-2" fbc:chemicalFormula="C5H9O7P">
        <sbml:annotation xmlns:sbml="http://www.sbml.org/sbml/level3/version1/core">
          <rdf:RDF xmlns:rdf="http://www.w3.org/1999/02/22-rdf-syntax-ns#">
            <rdf:Description rdf:about="#M_dxyl5p_c">
              <bqbiol:is xmlns:bqbiol="http://biomodels.net/biology-qualifiers/">
                <rdf:Bag>
                  <rdf:li rdf:resource="http://identifiers.org/bigg.metabolite/dxyl5p"/>
                  <rdf:li rdf:resource="http://identifiers.org/biocyc/META:DEOXYXYLULOSE-5P"/>
                  <rdf:li rdf:resource="http://identifiers.org/chebi/CHEBI:11254"/>
                  <rdf:li rdf:resource="http://identifiers.org/chebi/CHEBI:16493"/>
                  <rdf:li rdf:resource="http://identifiers.org/chebi/CHEBI:57792"/>
                  <rdf:li rdf:resource="http://identifiers.org/chebi/CHEBI:622"/>
                  <rdf:li rdf:resource="http://identifiers.org/hmdb/HMDB01213"/>
                  <rdf:li rdf:resource="http://identifiers.org/kegg.compound/C11437"/>
                  <rdf:li rdf:resource="http://identifiers.org/metanetx.chemical/MNXM622"/>
                  <rdf:li rdf:resource="http://identifiers.org/seed.compound/cpd08289"/>
                </rdf:Bag>
              </bqbiol:is>
            </rdf:Description>
          </rdf:RDF>
        </sbml:annotation>
      </species>
      <species boundaryCondition="false" constant="false" hasOnlySubstanceUnits="false" id="M_etha_c" name="Ethanolamine" metaid="M_etha_c" compartment="c" fbc:charge="1" fbc:chemicalFormula="C2H8NO">
        <sbml:annotation xmlns:sbml="http://www.sbml.org/sbml/level3/version1/core">
          <rdf:RDF xmlns:rdf="http://www.w3.org/1999/02/22-rdf-syntax-ns#">
            <rdf:Description rdf:about="#M_etha_c">
              <bqbiol:is xmlns:bqbiol="http://biomodels.net/biology-qualifiers/">
                <rdf:Bag>
                  <rdf:li rdf:resource="http://identifiers.org/bigg.metabolite/etha"/>
                  <rdf:li rdf:resource="http://identifiers.org/biocyc/META:ETHANOL-AMINE"/>
                  <rdf:li rdf:resource="http://identifiers.org/chebi/CHEBI:14223"/>
                  <rdf:li rdf:resource="http://identifiers.org/chebi/CHEBI:16000"/>
                  <rdf:li rdf:resource="http://identifiers.org/chebi/CHEBI:23979"/>
                  <rdf:li rdf:resource="http://identifiers.org/chebi/CHEBI:272066"/>
                  <rdf:li rdf:resource="http://identifiers.org/chebi/CHEBI:42323"/>
                  <rdf:li rdf:resource="http://identifiers.org/chebi/CHEBI:4880"/>
                  <rdf:li rdf:resource="http://identifiers.org/chebi/CHEBI:57603"/>
                  <rdf:li rdf:resource="http://identifiers.org/hmdb/HMDB00149"/>
                  <rdf:li rdf:resource="http://identifiers.org/hmdb/HMDB62693"/>
                  <rdf:li rdf:resource="http://identifiers.org/kegg.compound/C00189"/>
                  <rdf:li rdf:resource="http://identifiers.org/kegg.drug/D05074"/>
                  <rdf:li rdf:resource="http://identifiers.org/metanetx.chemical/MNXM218"/>
                  <rdf:li rdf:resource="http://identifiers.org/seed.compound/cpd00162"/>
                </rdf:Bag>
              </bqbiol:is>
            </rdf:Description>
          </rdf:RDF>
        </sbml:annotation>
      </species>
      <species boundaryCondition="false" constant="false" hasOnlySubstanceUnits="false" id="M_etoh_c" name="Ethanol" metaid="M_etoh_c" compartment="c" fbc:charge="0" fbc:chemicalFormula="C2H6O">
        <sbml:annotation xmlns:sbml="http://www.sbml.org/sbml/level3/version1/core">
          <rdf:RDF xmlns:rdf="http://www.w3.org/1999/02/22-rdf-syntax-ns#">
            <rdf:Description rdf:about="#M_etoh_c">
              <bqbiol:is xmlns:bqbiol="http://biomodels.net/biology-qualifiers/">
                <rdf:Bag>
                  <rdf:li rdf:resource="http://identifiers.org/bigg.metabolite/etoh"/>
                  <rdf:li rdf:resource="http://identifiers.org/biocyc/META:ETOH"/>
                  <rdf:li rdf:resource="http://identifiers.org/chebi/CHEBI:14222"/>
                  <rdf:li rdf:resource="http://identifiers.org/chebi/CHEBI:16236"/>
                  <rdf:li rdf:resource="http://identifiers.org/chebi/CHEBI:23978"/>
                  <rdf:li rdf:resource="http://identifiers.org/chebi/CHEBI:30878"/>
                  <rdf:li rdf:resource="http://identifiers.org/chebi/CHEBI:30880"/>
                  <rdf:li rdf:resource="http://identifiers.org/chebi/CHEBI:42377"/>
                  <rdf:li rdf:resource="http://identifiers.org/chebi/CHEBI:44594"/>
                  <rdf:li rdf:resource="http://identifiers.org/chebi/CHEBI:4879"/>
                  <rdf:li rdf:resource="http://identifiers.org/chebi/CHEBI:52092"/>
                  <rdf:li rdf:resource="http://identifiers.org/hmdb/HMDB00108"/>
                  <rdf:li rdf:resource="http://identifiers.org/kegg.compound/C00469"/>
                  <rdf:li rdf:resource="http://identifiers.org/kegg.drug/D00068"/>
                  <rdf:li rdf:resource="http://identifiers.org/kegg.drug/D02798"/>
                  <rdf:li rdf:resource="http://identifiers.org/kegg.drug/D04855"/>
                  <rdf:li rdf:resource="http://identifiers.org/kegg.drug/D06542"/>
                  <rdf:li rdf:resource="http://identifiers.org/metanetx.chemical/MNXM303"/>
                  <rdf:li rdf:resource="http://identifiers.org/seed.compound/cpd00363"/>
                </rdf:Bag>
              </bqbiol:is>
            </rdf:Description>
          </rdf:RDF>
        </sbml:annotation>
      </species>
      <species boundaryCondition="false" constant="false" hasOnlySubstanceUnits="false" id="M_etoh_e" name="Ethanol" metaid="M_etoh_e" compartment="e" fbc:charge="0" fbc:chemicalFormula="C2H6O">
        <sbml:annotation xmlns:sbml="http://www.sbml.org/sbml/level3/version1/core">
          <rdf:RDF xmlns:rdf="http://www.w3.org/1999/02/22-rdf-syntax-ns#">
            <rdf:Description rdf:about="#M_etoh_e">
              <bqbiol:is xmlns:bqbiol="http://biomodels.net/biology-qualifiers/">
                <rdf:Bag>
                  <rdf:li rdf:resource="http://identifiers.org/bigg.metabolite/etoh"/>
                  <rdf:li rdf:resource="http://identifiers.org/biocyc/META:ETOH"/>
                  <rdf:li rdf:resource="http://identifiers.org/chebi/CHEBI:14222"/>
                  <rdf:li rdf:resource="http://identifiers.org/chebi/CHEBI:16236"/>
                  <rdf:li rdf:resource="http://identifiers.org/chebi/CHEBI:23978"/>
                  <rdf:li rdf:resource="http://identifiers.org/chebi/CHEBI:30878"/>
                  <rdf:li rdf:resource="http://identifiers.org/chebi/CHEBI:30880"/>
                  <rdf:li rdf:resource="http://identifiers.org/chebi/CHEBI:42377"/>
                  <rdf:li rdf:resource="http://identifiers.org/chebi/CHEBI:44594"/>
                  <rdf:li rdf:resource="http://identifiers.org/chebi/CHEBI:4879"/>
                  <rdf:li rdf:resource="http://identifiers.org/chebi/CHEBI:52092"/>
                  <rdf:li rdf:resource="http://identifiers.org/hmdb/HMDB00108"/>
                  <rdf:li rdf:resource="http://identifiers.org/kegg.compound/C00469"/>
                  <rdf:li rdf:resource="http://identifiers.org/kegg.drug/D00068"/>
                  <rdf:li rdf:resource="http://identifiers.org/kegg.drug/D02798"/>
                  <rdf:li rdf:resource="http://identifiers.org/kegg.drug/D04855"/>
                  <rdf:li rdf:resource="http://identifiers.org/kegg.drug/D06542"/>
                  <rdf:li rdf:resource="http://identifiers.org/metanetx.chemical/MNXM303"/>
                  <rdf:li rdf:resource="http://identifiers.org/seed.compound/cpd00363"/>
                </rdf:Bag>
              </bqbiol:is>
            </rdf:Description>
          </rdf:RDF>
        </sbml:annotation>
      </species>
      <species boundaryCondition="false" constant="false" hasOnlySubstanceUnits="false" id="M_f6p_c" name="D-Fructose 6-phosphate" metaid="M_f6p_c" compartment="c" fbc:charge="-2" fbc:chemicalFormula="C6H11O9P">
        <sbml:annotation xmlns:sbml="http://www.sbml.org/sbml/level3/version1/core">
          <rdf:RDF xmlns:rdf="http://www.w3.org/1999/02/22-rdf-syntax-ns#">
            <rdf:Description rdf:about="#M_f6p_c">
              <bqbiol:is xmlns:bqbiol="http://biomodels.net/biology-qualifiers/">
                <rdf:Bag>
                  <rdf:li rdf:resource="http://identifiers.org/bigg.metabolite/f6p"/>
                  <rdf:li rdf:resource="http://identifiers.org/biocyc/META:FRUCTOSE-6P"/>
                  <rdf:li rdf:resource="http://identifiers.org/chebi/CHEBI:10375"/>
                  <rdf:li rdf:resource="http://identifiers.org/chebi/CHEBI:12352"/>
                  <rdf:li rdf:resource="http://identifiers.org/chebi/CHEBI:16084"/>
                  <rdf:li rdf:resource="http://identifiers.org/chebi/CHEBI:22768"/>
                  <rdf:li rdf:resource="http://identifiers.org/chebi/CHEBI:42378"/>
                  <rdf:li rdf:resource="http://identifiers.org/chebi/CHEBI:57634"/>
                  <rdf:li rdf:resource="http://identifiers.org/hmdb/HMDB03971"/>
                  <rdf:li rdf:resource="http://identifiers.org/kegg.compound/C05345"/>
                  <rdf:li rdf:resource="http://identifiers.org/metanetx.chemical/MNXM89621"/>
                  <rdf:li rdf:resource="http://identifiers.org/seed.compound/cpd19035"/>
                </rdf:Bag>
              </bqbiol:is>
            </rdf:Description>
          </rdf:RDF>
        </sbml:annotation>
      </species>
      <species boundaryCondition="false" constant="false" hasOnlySubstanceUnits="false" id="M_fad_c" name="FAD" metaid="M_fad_c" compartment="c" fbc:charge="-2" fbc:chemicalFormula="C27H31N9O15P2">
        <sbml:annotation xmlns:sbml="http://www.sbml.org/sbml/level3/version1/core">
          <rdf:RDF xmlns:rdf="http://www.w3.org/1999/02/22-rdf-syntax-ns#">
            <rdf:Description rdf:about="#M_fad_c">
              <bqbiol:is xmlns:bqbiol="http://biomodels.net/biology-qualifiers/">
                <rdf:Bag>
                  <rdf:li rdf:resource="http://identifiers.org/bigg.metabolite/fad"/>
                  <rdf:li rdf:resource="http://identifiers.org/biocyc/META:FAD"/>
                  <rdf:li rdf:resource="http://identifiers.org/chebi/CHEBI:13315"/>
                  <rdf:li rdf:resource="http://identifiers.org/chebi/CHEBI:16238"/>
                  <rdf:li rdf:resource="http://identifiers.org/chebi/CHEBI:21125"/>
                  <rdf:li rdf:resource="http://identifiers.org/chebi/CHEBI:42388"/>
                  <rdf:li rdf:resource="http://identifiers.org/chebi/CHEBI:4956"/>
                  <rdf:li rdf:resource="http://identifiers.org/chebi/CHEBI:57692"/>
                  <rdf:li rdf:resource="http://identifiers.org/hmdb/HMDB01248"/>
                  <rdf:li rdf:resource="http://identifiers.org/kegg.compound/C00016"/>
                  <rdf:li rdf:resource="http://identifiers.org/kegg.drug/D00005"/>
                  <rdf:li rdf:resource="http://identifiers.org/metanetx.chemical/MNXM33"/>
                  <rdf:li rdf:resource="http://identifiers.org/seed.compound/cpd00015"/>
                </rdf:Bag>
              </bqbiol:is>
            </rdf:Description>
          </rdf:RDF>
        </sbml:annotation>
      </species>
      <species boundaryCondition="false" constant="false" hasOnlySubstanceUnits="false" id="M_fdp_c" name="D-Fructose 1,6-bisphosphate" metaid="M_fdp_c" compartment="c" fbc:charge="-4" fbc:chemicalFormula="C6H10O12P2">
        <sbml:annotation xmlns:sbml="http://www.sbml.org/sbml/level3/version1/core">
          <rdf:RDF xmlns:rdf="http://www.w3.org/1999/02/22-rdf-syntax-ns#">
            <rdf:Description rdf:about="#M_fdp_c">
              <bqbiol:is xmlns:bqbiol="http://biomodels.net/biology-qualifiers/">
                <rdf:Bag>
                  <rdf:li rdf:resource="http://identifiers.org/bigg.metabolite/fdp"/>
                  <rdf:li rdf:resource="http://identifiers.org/chebi/CHEBI:37736"/>
                  <rdf:li rdf:resource="http://identifiers.org/chebi/CHEBI:49299"/>
                  <rdf:li rdf:resource="http://identifiers.org/kegg.compound/C00354"/>
                  <rdf:li rdf:resource="http://identifiers.org/metanetx.chemical/MNXM417"/>
                  <rdf:li rdf:resource="http://identifiers.org/seed.compound/cpd00290"/>
                </rdf:Bag>
              </bqbiol:is>
            </rdf:Description>
          </rdf:RDF>
        </sbml:annotation>
      </species>
      <species boundaryCondition="false" constant="false" hasOnlySubstanceUnits="false" id="M_fe2_c" name="Fe2+" metaid="M_fe2_c" compartment="c" fbc:charge="2" fbc:chemicalFormula="Fe">
        <sbml:annotation xmlns:sbml="http://www.sbml.org/sbml/level3/version1/core">
          <rdf:RDF xmlns:rdf="http://www.w3.org/1999/02/22-rdf-syntax-ns#">
            <rdf:Description rdf:about="#M_fe2_c">
              <bqbiol:is xmlns:bqbiol="http://biomodels.net/biology-qualifiers/">
                <rdf:Bag>
                  <rdf:li rdf:resource="http://identifiers.org/bigg.metabolite/fe2"/>
                  <rdf:li rdf:resource="http://identifiers.org/chebi/CHEBI:13319"/>
                  <rdf:li rdf:resource="http://identifiers.org/chebi/CHEBI:13321"/>
                  <rdf:li rdf:resource="http://identifiers.org/chebi/CHEBI:21129"/>
                  <rdf:li rdf:resource="http://identifiers.org/chebi/CHEBI:24876"/>
                  <rdf:li rdf:resource="http://identifiers.org/chebi/CHEBI:29033"/>
                  <rdf:li rdf:resource="http://identifiers.org/chebi/CHEBI:34754"/>
                  <rdf:li rdf:resource="http://identifiers.org/chebi/CHEBI:49599"/>
                  <rdf:li rdf:resource="http://identifiers.org/hmdb/HMDB00692"/>
                  <rdf:li rdf:resource="http://identifiers.org/kegg.compound/C14818"/>
                  <rdf:li rdf:resource="http://identifiers.org/metanetx.chemical/MNXM111"/>
                  <rdf:li rdf:resource="http://identifiers.org/seed.compound/cpd10515"/>
                </rdf:Bag>
              </bqbiol:is>
            </rdf:Description>
          </rdf:RDF>
        </sbml:annotation>
      </species>
      <species boundaryCondition="false" constant="false" hasOnlySubstanceUnits="false" id="M_fgam_c" name="N2-Formyl-N1-(5-phospho-D-ribosyl)glycinamide" metaid="M_fgam_c" compartment="c" fbc:charge="-2" fbc:chemicalFormula="C8H13N2O9P">
        <sbml:annotation xmlns:sbml="http://www.sbml.org/sbml/level3/version1/core">
          <rdf:RDF xmlns:rdf="http://www.w3.org/1999/02/22-rdf-syntax-ns#">
            <rdf:Description rdf:about="#M_fgam_c">
              <bqbiol:is xmlns:bqbiol="http://biomodels.net/biology-qualifiers/">
                <rdf:Bag>
                  <rdf:li rdf:resource="http://identifiers.org/bigg.metabolite/fgam"/>
                  <rdf:li rdf:resource="http://identifiers.org/biocyc/META:5-P-RIBOSYL-N-FORMYLGLYCINEAMIDE"/>
                  <rdf:li rdf:resource="http://identifiers.org/chebi/CHEBI:12635"/>
                  <rdf:li rdf:resource="http://identifiers.org/chebi/CHEBI:18272"/>
                  <rdf:li rdf:resource="http://identifiers.org/chebi/CHEBI:1982"/>
                  <rdf:li rdf:resource="http://identifiers.org/chebi/CHEBI:20498"/>
                  <rdf:li rdf:resource="http://identifiers.org/chebi/CHEBI:42411"/>
                  <rdf:li rdf:resource="http://identifiers.org/chebi/CHEBI:58426"/>
                  <rdf:li rdf:resource="http://identifiers.org/hmdb/HMDB01308"/>
                  <rdf:li rdf:resource="http://identifiers.org/hmdb/HMDB06476"/>
                  <rdf:li rdf:resource="http://identifiers.org/kegg.compound/C04376"/>
                  <rdf:li rdf:resource="http://identifiers.org/metanetx.chemical/MNXM453"/>
                  <rdf:li rdf:resource="http://identifiers.org/seed.compound/cpd02678"/>
                </rdf:Bag>
              </bqbiol:is>
            </rdf:Description>
          </rdf:RDF>
        </sbml:annotation>
      </species>
      <species boundaryCondition="false" constant="false" hasOnlySubstanceUnits="false" id="M_fmet_c" name="N-Formyl-L-methionine" metaid="M_fmet_c" compartment="c" fbc:charge="-1" fbc:chemicalFormula="C6H10NO3S">
        <sbml:annotation xmlns:sbml="http://www.sbml.org/sbml/level3/version1/core">
          <rdf:RDF xmlns:rdf="http://www.w3.org/1999/02/22-rdf-syntax-ns#">
            <rdf:Description rdf:about="#M_fmet_c">
              <bqbiol:is xmlns:bqbiol="http://biomodels.net/biology-qualifiers/">
                <rdf:Bag>
                  <rdf:li rdf:resource="http://identifiers.org/bigg.metabolite/fmet"/>
                  <rdf:li rdf:resource="http://identifiers.org/biocyc/META:N-FORMYLMETHIONINE"/>
                  <rdf:li rdf:resource="http://identifiers.org/chebi/CHEBI:12506"/>
                  <rdf:li rdf:resource="http://identifiers.org/chebi/CHEBI:16552"/>
                  <rdf:li rdf:resource="http://identifiers.org/chebi/CHEBI:21714"/>
                  <rdf:li rdf:resource="http://identifiers.org/chebi/CHEBI:5153"/>
                  <rdf:li rdf:resource="http://identifiers.org/chebi/CHEBI:57809"/>
                  <rdf:li rdf:resource="http://identifiers.org/chebi/CHEBI:7279"/>
                  <rdf:li rdf:resource="http://identifiers.org/hmdb/HMDB01015"/>
                  <rdf:li rdf:resource="http://identifiers.org/kegg.compound/C03145"/>
                  <rdf:li rdf:resource="http://identifiers.org/metanetx.chemical/MNXM3316"/>
                  <rdf:li rdf:resource="http://identifiers.org/seed.compound/cpd02012"/>
                </rdf:Bag>
              </bqbiol:is>
            </rdf:Description>
          </rdf:RDF>
        </sbml:annotation>
      </species>
      <species boundaryCondition="false" constant="false" hasOnlySubstanceUnits="false" id="M_fmettrna_c" name="N-Formylmethionyl-tRNA" metaid="M_fmettrna_c" compartment="c" fbc:charge="0" fbc:chemicalFormula="C6H9NO2SR">
        <sbml:annotation xmlns:sbml="http://www.sbml.org/sbml/level3/version1/core">
          <rdf:RDF xmlns:rdf="http://www.w3.org/1999/02/22-rdf-syntax-ns#">
            <rdf:Description rdf:about="#M_fmettrna_c">
              <bqbiol:is xmlns:bqbiol="http://biomodels.net/biology-qualifiers/">
                <rdf:Bag>
                  <rdf:li rdf:resource="http://identifiers.org/bigg.metabolite/fmettrna"/>
[truncated: 2,403,893 more chars]
