# Supplementary material for: A metabolic reconstruction of Lactobacillus reuteri JCM 1112 and analysis of its potential as a cell factory
Source: Microb Cell Fact. 2019 Oct 29;18:186. doi: 10.1186/s12934-019-1229-3 (PMC6821008; doi:10.1186/s12934-019-1229-3)
Supplement: Supplementary file 4 — Additional file 4. Escher metabolic maps. [file 12934_2019_1229_MOESM4_ESM.zip]

Archive with 2 entries (2 files):
- Additional_file_3a.ipynb
- Additional_file_3b.txt
