# Supplementary material for: A metabolic reconstruction of Lactobacillus reuteri JCM 1112 and analysis of its potential as a cell factory
Source: Microb Cell Fact. 2019 Oct 29;18:186. doi: 10.1186/s12934-019-1229-3 (PMC6821008; doi:10.1186/s12934-019-1229-3)
Supplement: Supplementary file 4 — Additional file 4. Escher metabolic maps. [file 12934_2019_1229_MOESM4_ESM.zip › Additional_file_3a.ipynb]

# %% [markdown]
# Code to obtain Results chapter in the article "A metabolic reconstruction of Lactobacillus reuteri JCM 1112 and analysis of its potential as a cell factory"

# This notebook:
### 1. Reads the SBML model and adds tailored constraint
### 2. Reads in neccessary experimental data file
### 3. Creates bar plot in section 3.2.1
### 4. Creates small bar plots and flux files (for Escher), used to create figures in section 3.2.2 and 3.2.3 
### 5. Predicts maximum carbon yields of target compounds, with and without added engineering strategies in section 3.2.4
### 6. Performs sensitivity analysis in section 3.1.2
### 7. Predicts maximum carbon yields of 1-propanol, using different heterologous pathways

# %% [markdown]
### Import

# %% [code]
import cobra
from cobra import Reaction
import numpy as np
import matplotlib.pyplot as plt

# %% [markdown]
### Add local paths to neccessary files

# %% [code]
sbml_model = '' # Add path to model here
exp_data_file = '' # Add path to experimental data file here
path_to_output_flux_files = '' # Add path to folder where you want flux files to be saved to

# %% [markdown]
### Functions used in this notebook

# %% [code]
def load_sbml_reuteri_model(model):
    model = cobra.io.read_sbml_model(model)
    EMP_PKP_flux = model.problem.Constraint(model.reactions.PFK.flux_expression*0.93 - model.reactions.G6PDH2r.flux_expression*0.07, lb=-1000, ub=0)
    model.add_cons_vars(EMP_PKP_flux)
    return model

def constrain_and_optimize(data_dictionary):
    for reaction, rate in data_dictionary.items():
        if reaction == 'BIOMASS':
            Experimental_list.append(float(rate))
            continue
        if float(rate) <= 0:
            model.reactions.get_by_id(reaction).lower_bound = float(rate)
            model.reactions.get_by_id(reaction).upper_bound = 0
        if float(rate) >= 0:
            model.reactions.get_by_id(reaction).upper_bound = float(rate)
            model.reactions.get_by_id(reaction).lower_bound = 0
        else:
            continue
    sol = model.optimize()
    Predicted_list.append(sol.objective_value)
    return Predicted_list, Experimental_list

def create_flux_file(optimization_solution, name_of_output_flux_file=''):
    Flux_txt = open(path_to_output_flux_files+'/'+name_of_output_flux_file+'.txt','w')
    Flux_txt.write('rxn, flux\n')
    for y in range(len(model.reactions)):
        if model.reactions[y].id == 'QUIND':
            Flux_txt.write(model.reactions[y].id + ', ' + str(30) + '\n')
        else:
            Flux_txt.write(model.reactions[y].id + ', ' + str(optimization_solution.fluxes[y]) + '\n')
    Flux_txt.close()
    return

def plot_for_escher(Data_Dictionary, Sol_Vector, Real_Sol_Vector, Reaction_ID, Metabolite_Name, Save_Name='', Strain_Cond=''):
    n_groups = 1
    plt.figure(figsize=(1.5,2))
    number = np.arange(n_groups)
    bar_width = 0.35
    plt.bar(number, abs(Sol_Vector.fluxes[model.reactions.index(Reaction_ID)]), bar_width, alpha=0.6, color='g')
    plt.bar(number + bar_width+0.04, abs(Real_Sol_Vector.fluxes[model.reactions.index(Reaction_ID)]), bar_width, alpha=0.2, color='g')
    plt.bar(number + 2*bar_width+0.08, abs(Data_Dictionary[Reaction_ID]), bar_width, alpha=0.2, color='tab:orange')
    plt.title(Metabolite_Name, fontsize=16)
    plt.ylim(0,30)
    plt.yticks(fontsize=16)
    plt.xticks([])
    plt.tight_layout()
    print(Strain_Cond+Save_Name)
    plt.show()
    plt.close()
    return

def max_flux_of_target(model, EX_objective='', target=''):
    with model:
        model.objective = model.reactions.get_by_id(EX_objective)
        model.add_cons_vars(EMP_PKP_flux)
        sol = model.optimize().objective_value
        model.add_reactions([Reaction('MGS')]) # Add heterologous Methylglyoxal Synthase reaction
        model.reactions.MGS.reaction = 'dhap_c -> mthgxl_c + pi_c'
        MGS_sol = model.optimize().objective_value
    with model:
        model.objective = model.reactions.get_by_id(EX_objective)
        model.reactions.PFK.upper_bound = 1000 # Allow free PFK flux
        model.add_reactions([Reaction('MGS')]) # Add heterologous Methylglyoxal Synthase reaction
        model.reactions.MGS.reaction = 'dhap_c -> mthgxl_c + pi_c'
        MGS_PFK_sol = model.optimize().objective_value
    print(target, '\t', round(sol, 1), '\t', round(MGS_sol, 1), '\t', round(MGS_PFK_sol, 1))
    
def max_flux_of_propanol(model, target_pathway=''):
    with model:
        sol = model.optimize().objective_value
        theo_yield = sol/-(model.reactions.EX_glc__D_e.lower_bound*2)*100
        model.reactions.EX_glyc_e.lower_bound = -20
        glyc_sol = model.optimize().objective_value
        glyc_yield = glyc_sol/-(model.reactions.EX_glc__D_e.lower_bound*2+model.reactions.EX_glyc_e.lower_bound)*100
        print(target_pathway, ':', round(sol, 1), 'mmol/gDW/h\tyield: ', round(theo_yield, 1), '%\t', round(glyc_sol, 1), 'mmol/gDW/h\tyield: ', round(glyc_yield, 1), '%')


# %% [markdown]
### Read in model and add tailored constraint, which limits flux through EMP pathway to max 7%

# %% [code]
model = load_sbml_reuteri_model(sbml_model)

# %% [markdown]
### Read in experimental data file and create data dictionaries

# %% [code]
WT_glc_dict = {}
WT_glc_glyc_dict = {}
SJ_glc_dict = {}
SJ_glc_glyc_dict = {}
adhE_glc_dict = {}
adhE_glc_glyc_dict = {}

data_file = open(exp_data_file, 'r')

for line in data_file.readlines()[1:]:
    line = line.split('\t')
    WT_glc_dict[line[0]] = float(line[2])
    WT_glc_glyc_dict[line[0]] = float(line[3])
    SJ_glc_dict[line[0]] = float(line[4])
    SJ_glc_glyc_dict[line[0]] = float(line[5])
    adhE_glc_dict[line[0]] = float(line[6])
    adhE_glc_glyc_dict[line[0]] = float(line[7].strip('\n'))
data_file.close()

# %% [markdown]
### Constrain model, optimize and create lists for bar plot in section 3.2.1 and variables for section 3.2.2

# %% [code]
Predicted_list = []
Experimental_list = []

constrain_and_optimize(WT_glc_dict) # For section 3.2.1
constrain_and_optimize(WT_glc_glyc_dict) # For section 3.2.1
constrain_and_optimize(SJ_glc_dict) # For section 3.2.1
SJ_glc_real_sol = cobra.flux_analysis.pfba(model) # For section 3.2.2
constrain_and_optimize(SJ_glc_glyc_dict) # For section 3.2.1
SJ_glc_glyc_real_sol = cobra.flux_analysis.pfba(model) # For section 3.2.2
constrain_and_optimize(adhE_glc_dict) # For section 3.2.1
with model:
    model.reactions.ACALD.knock_out()
    adhE_glc_real_sol = cobra.flux_analysis.pfba(model) # For section 3.2.2
constrain_and_optimize(adhE_glc_glyc_dict) # For section 3.2.1
with model:
    model.reactions.ACALD.knock_out()
    adhE_glc_glyc_real_sol = cobra.flux_analysis.pfba(model) # For section 3.2.2

# %% [markdown]
### Create bar plot in section 3.2.1

# %% [code]
Name_string = ('A', 'B', 'C', 'D', 'E', 'F')

n_groups = 6

fig, ax = plt.subplots(figsize=(6,3))

index = np.arange(n_groups)
bar_width = 0.35

# Experimental growth rates for all replicates
Replicates = [0,0,0,1,1,2,2,2,3,3,3,4,4,4,5,5,5]
Experimental_Growth_Rates = [0.57,0.68,0.62,0.74,0.69,0.69,0.72,0.68,0.66,0.60,0.57,0.30,0.37,0.38,0.58,0.53,0.52]

# Plot average experimental growth rate - light blue bars
ax.bar(index, Experimental_list, bar_width, alpha=0.4, color='b', label='Experimental growth rate')

# Plot experimental growth rates for each replicate used to determine average - dark blue dots
ax.plot(Replicates, Experimental_Growth_Rates, 'bo', markersize=3)

# Plot predicted growth rates, when model constrained with average experimental values
ax.bar(index + bar_width, Predicted_list, bar_width, alpha=0.4, color='r', label='Predicted growth rate')

ax.set_ylabel('Growth rate ($h^{-1}$)', fontsize=12) 

ax.set_xticks(index + bar_width / 2)
ax.set_xticklabels(Name_string, fontsize=12)
ax.set_ylim(0,1.1)
ax.legend()

fig.tight_layout()
plt.show()

# %% [markdown]
### Create flux files for Escher used in section 3.2.2

# %% [code]
# Model constrained with uptake rates of glucose and 5 amino acids of the type strain (SJ) grown on glucose
for reaction, rate in SJ_glc_dict.items():
    if reaction == 'BIOMASS':
        continue
    if float(rate) <= 0:
        model.reactions.get_by_id(reaction).lower_bound = float(rate)
        model.reactions.get_by_id(reaction).upper_bound = 0
    if float(rate) >= 0:
        model.reactions.get_by_id(reaction).upper_bound = 1000
        model.reactions.get_by_id(reaction).lower_bound = 0
    else:
        continue

model.reactions.EX_lac__D_e.upper_bound = 0
        
# Optimize for growth and create flux file - Wild type (SJ) on glucose
SJ_glc_sol = cobra.flux_analysis.pfba(model) 
create_flux_file(SJ_glc_sol, name_of_output_flux_file='Flux_file_SJ_glc')

# Optimize for growth and create flux file - adhE mutant on glucose
with model:
    model.reactions.ACALD.knock_out()
    AdhE_glc_sol = cobra.flux_analysis.pfba(model)
    create_flux_file(AdhE_glc_sol, name_of_output_flux_file='Flux_file_adhE_glc')

# Optimize for growth and create flux file - Wild type (SJ) on glucose and glycerol
model.reactions.EX_glyc_e.lower_bound = -25
SJ_glc_glyc_sol = cobra.flux_analysis.pfba(model)
create_flux_file(SJ_glc_glyc_sol, name_of_output_flux_file='Flux_file_SJ_glc_glyc')

# Optimize for growth and create flux file - adhE mutant on glucose and glycerol
with model:
    model.reactions.ACALD.knock_out()
    AdhE_glc_glyc_sol = cobra.flux_analysis.pfba(model)
    create_flux_file(AdhE_glc_glyc_sol, name_of_output_flux_file='Flux_file_adhE_glc_glyc')

# %% [markdown]
### Create small bar plots for section 3.2.2

# %% [code]
Reaction_IDs = ['EX_glc__D_e', 'EX_glyc_e', 'EX_lac__L_e', 'EX_ac_e', 'EX_etoh_e', 'EX_13ppd_e', 'BIOMASS']
Metabolites_Names = ['Glucose', 'Glycerol', 'Lactate', 'Acetate', 'Ethanol', '1,3-ppd', 'Growth']
Save_Names = ['__glc', '__glyc', '__lac', '__ac', '__etoh', '__13ppd', '__GR']

for index in range(len(Reaction_IDs)):
    plot_for_escher(SJ_glc_dict, SJ_glc_sol, SJ_glc_real_sol, Reaction_IDs[index], Metabolites_Names[index], Save_Name=Save_Names[index], Strain_Cond='SJ_glc')

for index in range(len(Reaction_IDs)):
    plot_for_escher(SJ_glc_glyc_dict, SJ_glc_glyc_sol, SJ_glc_glyc_real_sol, Reaction_IDs[index], Metabolites_Names[index], Save_Name=Save_Names[index], Strain_Cond='SJ_glc_glyc')
    
for index in range(len(Reaction_IDs)):
    plot_for_escher(adhE_glc_dict, AdhE_glc_sol, adhE_glc_real_sol, Reaction_IDs[index], Metabolites_Names[index], Save_Name=Save_Names[index], Strain_Cond='AdhE_glc')
    
for index in range(len(Reaction_IDs)):
    plot_for_escher(adhE_glc_glyc_dict, AdhE_glc_glyc_sol, adhE_glc_glyc_real_sol, Reaction_IDs[index], Metabolites_Names[index], Save_Name=Save_Names[index], Strain_Cond='AdhE_glc_glyc')

# %% [markdown]
### Create flux file and bar plots for section 3.2.3

# %% [code]
model.reactions.EX_glyc_e.lower_bound = 0 # Reset uptake rate of glycerol to 0

with model:
    model.reactions.ACALD.knock_out()
    MGS = Reaction('MGS')
    model.add_reactions([MGS])
    model.reactions.MGS.reaction = 'dhap_c  -> mthgxl_c + pi_c'
    GR_ppoh = model.optimize().objective_value
    sol_ppoh = model.optimize()
    plt.figure(figsize=(1.3,2))
    plt.bar(2, sol_ppoh.fluxes[model.reactions.index('EX_ppoh_e')], color='g', alpha=0.6, width=1.1)
    plt.title('Propanol', fontsize=16)
    plt.xlim(1,3)
    plt.ylim(0,30)
    plt.yticks(fontsize=16)
    plt.xticks([])
    plt.tight_layout()
    print('Propanol produced when optimized for growth with an active 1,2-propanediol pathway:')
    plt.show()
    plt.close()
    create_flux_file(sol_ppoh, name_of_output_flux_file='Flux_file_adhE-glc_with_ppoh_pathway')
    plt.figure(figsize=(1.4,2))
    plt.bar(2, GR_ppoh, color='g', alpha=0.6, width=1.1)
    plt.title('Growth', fontsize=16)
    plt.ylim(0,1.3)
    plt.xlim(1,3)
    plt.yticks(fontsize=16)
    plt.xticks([])
    plt.tight_layout()
    print('Growth rate with an active 1,2-propanediol pathway:')
    plt.show()
    plt.close()


# %% [markdown]
### Predict production rate of target metabolites, with and without engineering strategies for section 3.2.4

# %% [code]
# This is the default model (with AA and nucleotide uptake) but without limited PFK flux constraint)
model = cobra.io.read_sbml_model(sbml_model)

# PFK limiting flux constraint
EMP_PKP_flux = model.problem.Constraint(model.reactions.PFK.flux_expression*0.93 - model.reactions.G6PDH2r.flux_expression*0.07, lb=-1000, ub=0)

# Allow free secretion of by-products
model.reactions.EX_ac_e.upper_bound = 1000
model.reactions.EX_btd_RR_e.upper_bound = 1000
model.reactions.EX_13ppd_e.upper_bound = 1000
model.reactions.EX_lac__L_e.upper_bound = 1000
model.reactions.EX_lac__D_e.upper_bound = 1000
model.reactions.EX_etoh_e.upper_bound = 1000

# Don´t allow uptake of amino acids and nucleotides. We only want to predict production of products from glucose.
model.reactions.EX_glu__L_e.lower_bound = 0
model.reactions.EX_arg__L_e.lower_bound = 0
model.reactions.EX_ser__L_e.lower_bound = 0
model.reactions.EX_asn__L_e.lower_bound = 0
model.reactions.EX_asp__L_e.lower_bound = 0
model.reactions.EX_ade_e.lower_bound = 0
model.reactions.EX_ura_e.lower_bound = 0
model.reactions.EX_xan_e.lower_bound = 0
model.reactions.EX_gua_e.lower_bound = 0

# Ethonal
max_flux_of_target(model, EX_objective='EX_etoh_e', target='Ethanol')

# Acetaldehyde
max_flux_of_target(model, EX_objective='EX_acald_e', target='Acetaldehyde')

# 1-propanol (n-n)
with model:
    model.add_reactions([Reaction('MGS')]) # Add heterologous Methylglyoxal Synthase reaction
    model.reactions.MGS.reaction = 'dhap_c -> mthgxl_c + pi_c'
    max_flux_of_target(model, EX_objective='EX_ppoh_e', target='1-Propanol (n-n)')

# Alanine (n-n)    
with model:
    model.add_reactions([Reaction('ALAD_L')]) # Add heterologous Alanine dehydrogenase reaction
    model.reactions.ALAD_L.reaction = 'ala__L_c + h2o_c + nad_c <=> h_c + nadh_c + nh4_c + pyr_c'
    max_flux_of_target(model, EX_objective='EX_ala__L_e', target='L-Alanine (n-n)')

# Acetoin
max_flux_of_target(model, EX_objective='EX_actn__R_e', target='R-Acetoin')

# 2,3-butanediol
max_flux_of_target(model, EX_objective='EX_btd_RR_e', target='2,3-butanediol')

# Ethyl lactate (n-n)
with model:
    model.add_reactions([Reaction('LACAT')]) # Add heterologous Lacatate Acyltransferase reaction
    model.reactions.LACAT.reaction = 'ac_c + lcoa__L_c <=> accoa_c + lac__L_c'
    model.add_reactions([Reaction('VAAT')]) # Add heterologous Esterification reaction
    model.reactions.VAAT.reaction = 'etoh_c + lcoa__L_c <=> ethyllac_c + coa_c'
    model.add_reactions([Reaction('DM_ethyllac_c')]) # Add Demand reaction for Ethyl lactate
    model.reactions.DM_ethyllac_c.reaction = 'ethyllac_c -> '
    max_flux_of_target(model, EX_objective='DM_ethyllac_c', target='Ethyl lactate (n-n)')


# %% [code]
# This is the default model (with AA and nucleotide uptake) but without limited PFK flux constraint)
model = cobra.io.read_sbml_model(sbml_model)

# PFK limiting flux constraint
EMP_PKP_flux = model.problem.Constraint(model.reactions.PFK.flux_expression*0.93 - model.reactions.G6PDH2r.flux_expression*0.07, lb=-1000, ub=0)

# Protein, Polysaccharide, DNA, RNA and lipid tested

Metabolites_to_test = ['PROT_LRE_c', 'CPS_LRE_c', 'DNA_LRE_c', 'RNA_LRE_c', 'LIP_LRE_c']
Metabolite_names = ['Protein', 'Polysaccharides', 'DNA', 'RNA', 'Lipid']

for value, met in enumerate(Metabolites_to_test):
    max_list = []
    min_list = []
    coef_dif = model.reactions.BIOMASS.get_coefficient(model.metabolites.get_by_id(met)) * 0.5
    for x in np.arange(0, 31, 1):
        model.reactions.EX_glc__D_e.lower_bound = -x
        with model:
            model.reactions.BIOMASS.add_metabolites({met: coef_dif})
            max_list.append(model.optimize().objective_value)
        with model:
            model.reactions.BIOMASS.add_metabolites({met: -coef_dif})
            min_list.append(model.optimize().objective_value)
    plt.subplot(3, 3, value+1)
    plt.plot(np.arange(0, 31, 1), max_list, 'black', lw=0.8)
    plt.plot(np.arange(0, 31, 1), min_list, 'black', lw=0.8)
    plt.title(Metabolite_names[value], fontsize=12)
    plt.xlim(0, 30)
    plt.ylim(0, 1)
    plt.tick_params(labelsize=8)
    plt.fill_between(np.arange(0, 31, 1), max_list, min_list, color='lightblue')
    
# GAM and NGAM tested

max_list = []
min_list = []
coef_dif = model.reactions.BIOMASS.get_coefficient(model.metabolites.get_by_id('atp_c')) * 0.5
for x in np.arange(0, 31, 1):
    model.reactions.EX_glc__D_e.lower_bound = -x
    with model:
        model.reactions.BIOMASS.add_metabolites({'atp_c': coef_dif})
        model.reactions.BIOMASS.add_metabolites({'h2o_c': coef_dif})
        model.reactions.BIOMASS.add_metabolites({'adp_c': -coef_dif})
        model.reactions.BIOMASS.add_metabolites({'h_c': -coef_dif})
        model.reactions.BIOMASS.add_metabolites({'pi_c': -coef_dif})
        max_list.append(model.optimize().objective_value)
    with model:
        model.reactions.BIOMASS.add_metabolites({'atp_c': -coef_dif})
        model.reactions.BIOMASS.add_metabolites({'h2o_c': -coef_dif})
        model.reactions.BIOMASS.add_metabolites({'adp_c': coef_dif})
        model.reactions.BIOMASS.add_metabolites({'h_c': coef_dif})
        model.reactions.BIOMASS.add_metabolites({'pi_c': coef_dif})
        min_list.append(model.optimize().objective_value)
plt.subplot(3, 3, 6)
plt.plot(np.arange(0, 31, 1), max_list, 'black', lw=0.8)
plt.plot(np.arange(0, 31, 1), min_list, 'black', lw=0.8)
plt.title('GAM', fontsize=12)
plt.xlim(0, 30)
plt.ylim(0, 1)
plt.tick_params(labelsize=8)
plt.fill_between(np.arange(0, 31, 1), max_list, min_list, color='lightblue')

max_list = []
min_list = []
bound = model.reactions.ATPM.upper_bound
for x in np.arange(0, 31, 1):
    model.reactions.EX_glc__D_e.lower_bound = -x
    with model:
        model.reactions.ATPM.upper_bound = bound * 1.5
        model.reactions.ATPM.lower_bound = bound * 1.5
        max_list.append(model.optimize().objective_value)
    with model:
        model.reactions.ATPM.upper_bound = bound * 0.5
        model.reactions.ATPM.lower_bound = bound * 0.5
        min_list.append(model.optimize().objective_value)
plt.subplot(3, 3, 7)
plt.plot(np.arange(0, 31, 1), max_list, 'black', lw=0.8)
plt.plot(np.arange(0, 31, 1), min_list, 'black', lw=0.8)
plt.title('NGAM', fontsize=12)
plt.xlim(0, 30)
plt.ylim(0, 1)
plt.tick_params(labelsize=8)
plt.fill_between(np.arange(0, 31, 1), max_list, min_list, color='lightblue')
plt.tight_layout()


# %% [markdown]
### Predict maximum carbon yields of 1-propanol after adding different heterologous pathways

# %% [code]
# This is the default model (with AA and nucleotide uptake) but without limited PFK flux constraint)
model = cobra.io.read_sbml_model(sbml_model)

# PFK limiting flux constraint
EMP_PKP_flux = model.problem.Constraint(model.reactions.PFK.flux_expression*0.93 - model.reactions.G6PDH2r.flux_expression*0.07, lb=-1000, ub=0)

# Allow free secretion of by-products
model.reactions.EX_ac_e.upper_bound = 1000
model.reactions.EX_btd_RR_e.upper_bound = 1000
model.reactions.EX_13ppd_e.upper_bound = 1000
model.reactions.EX_lac__L_e.upper_bound = 1000
model.reactions.EX_lac__D_e.upper_bound = 1000
model.reactions.EX_etoh_e.upper_bound = 1000

# Don´t allow uptake of amino acids and nucleotides. We only want to predict production of products from glucose.
aa_list = ['EX_ala__L_e', 'EX_arg__L_e', 'EX_asn__L_e', 'EX_asp__L_e', 'EX_cys__L_e', 'EX_gln__L_e', 'EX_glu__L_e', 'EX_gly_e', 'EX_his__L_e', 'EX_ile__L_e', 'EX_leu__L_e', 'EX_lys__L_e', 'EX_met__L_e', 'EX_phe__L_e', 'EX_pro__L_e', 'EX_ser__L_e', 'EX_thr__L_e', 'EX_trp__L_e', 'EX_tyr__L_e', 'EX_val__L_e']
for aa in aa_list:
    model.reactions.get_by_id(aa).lower_bound = 0

model.reactions.EX_ade_e.lower_bound = 0
model.reactions.EX_ura_e.lower_bound = 0
model.reactions.EX_xan_e.lower_bound = 0
model.reactions.EX_gua_e.lower_bound = 0

# Maximize propanol production
model.objective = model.reactions.EX_ppoh_e

with model:
    model.add_reactions([Reaction('MGS')]) # Add heterologous Methylglyoxal Synthase reaction
    model.reactions.MGS.reaction = 'dhap_c -> mthgxl_c + pi_c'
    max_flux_of_propanol(model, target_pathway='1,2-propanediol pathway (Methylglyoxal)')
    
with model: 
    model.add_reactions([Reaction('PPC')]) # Add heterologous Phosphoenolpyruvate carboxylase
    model.reactions.PPC.reaction = 'co2_c + h2o_c + pep_c --> h_c + oaa_c + pi_c'
    model.add_reactions([Reaction('SUCOAS')]) # Add heterologous Succinyl-CoA synthetase (ADP-forming)
    model.reactions.SUCOAS.reaction = 'atp_c + coa_c + succ_c <=> adp_c + pi_c + succoa_c'
    model.add_reactions([Reaction('MMM')]) # Add heterologous Methylmalonyl-CoA mutase
    model.reactions.MMM.reaction = 'succoa_c --> mmcoa__S_c'
    model.add_reactions([Reaction('MMCD')]) # Add heterologous Methylmalonyl-CoA decarboxylase
    model.reactions.MMCD.reaction = 'h_c + mmcoa__S_c --> co2_c + ppcoa_c'
    max_flux_of_propanol(model, target_pathway='Succinate pathway')
    
with model:
    model.add_reactions([Reaction('CITMS')]) # Add heterologous Citramalate synthase
    model.reactions.CITMS.reaction = 'accoa_c + h2o_c + pyr_c --> coa_c + h_c + citm_c'
    model.add_reactions([Reaction('CITCIa')]) # Add heterologous Citramalate dehydratase
    model.reactions.CITCIa.reaction = 'citm_c <=> h2o_c + citac_c'
    model.add_reactions([Reaction('CITCIb')]) # Add heterologous 3-methylmalate hydratase
    model.reactions.CITCIb.reaction = 'h2o_c + citac_c <=> r3mmal_c'
    model.add_reactions([Reaction('ERTHMMOR')]) # Add heterologous D-erythro-3-methylmalate: NAD oxidoreductase
    model.reactions.ERTHMMOR.reaction = 'nad_c + r3mmal_c --> 2obut_c + co2_c + nadh_c'
    model.add_reactions([Reaction('KBD')]) # Add heterologous 2-ketobutyrate decarboxylase
    model.reactions.KBD.reaction = '2obut_c --> ppal_c + co2_c'
    max_flux_of_propanol(model, target_pathway='Citramalate pathway')

with model:
    model.add_reactions([Reaction('GLUDy')]) # Add heterologous Glutamate dehydrogenase (NADP)
    model.reactions.GLUDy.reaction = 'glu__L_c + h2o_c + nadp_c <=> akg_c + h_c + nadph_c + nh4_c'
    model.add_reactions([Reaction('PPC')]) # Add heterologous Phosphoenolpyruvate carboxylase
    model.reactions.PPC.reaction = 'co2_c + h2o_c + pep_c --> h_c + oaa_c + pi_c'
    model.add_reactions([Reaction('HSK')]) # Add heterologous Homoserine kinase
    model.reactions.HSK.reaction = 'atp_c + hom__L_c --> adp_c + h_c + phom_c'
    model.add_reactions([Reaction('THRS')]) # Add heterologous Threonine synthase
    model.reactions.THRS.reaction = 'h2o_c + phom_c --> pi_c + thr__L_c'
    model.add_reactions([Reaction('THRD_L')]) # Add heterologous L-threonine deaminase
    model.reactions.THRD_L.reaction = 'thr__L_c --> 2obut_c + nh4_c'
    model.add_reactions([Reaction('KBD')]) # Add heterologous 2-ketobutyrate decarboxylase
    model.reactions.KBD.reaction = '2obut_c --> ppal_c + co2_c'
    max_flux_of_propanol(model, target_pathway='Threonine pathway')
    
with model:
    model.add_reactions([Reaction('PPCT')]) # Add heterologous propionyl-CoA:lactate CoA-transferase
    model.reactions.PPCT.reaction = 'lac__D_c + ppcoa_c <=> ppa_c + laccoa_c'
    model.add_reactions([Reaction('LCD')]) # Add heterologous Lactoyl coA dehydratase
    model.reactions.LCD.reaction = 'laccoa_c <=> h2o_c + pp2coa_c'
    model.add_reactions([Reaction('ACR')]) # Add heterologous acryloyl-CoA reductase
    model.reactions.ACR.reaction = 'pp2coa_c + nadph_c + h_c <=> ppcoa_c + nadp_c'
    max_flux_of_propanol(model, target_pathway='Acrylate pathway')
    
with model:
    model.add_reactions([Reaction('PPCSCT')]) # Add heterologous Propanoyl-CoA: succinate CoA-transferase
    model.reactions.PPCSCT.reaction = 'ppcoa_c + succ_c <=> ppa_c + succoa_c'
    model.add_reactions([Reaction('MMM')]) # Add heterologous Methylmalonyl-CoA mutase
    model.reactions.MMM.reaction = 'succoa_c --> mmcoa__S_c'
    model.add_reactions([Reaction('MMCCT')]) # Add heterologous methylmalonyl-CoA carboxytransferase
    model.reactions.MMCCT.reaction = 'mmcoa__S_c + pyr_c --> ppcoa_c + oaa_c'
    max_flux_of_propanol(model, target_pathway='Methylmalonyl-CoA pathway')
    
with model:
    model.add_reactions([Reaction('CITMS')]) # Add heterologous Citramalate synthase
    model.reactions.CITMS.reaction = 'accoa_c + h2o_c + pyr_c --> coa_c + h_c + citm_c'
    model.add_reactions([Reaction('CITCIa')]) # Add heterologous Citramalate dehydratase
    model.reactions.CITCIa.reaction = 'citm_c <=> h2o_c + citac_c'
    model.add_reactions([Reaction('CITCIb')]) # Add heterologous 3-methylmalate hydratase
    model.reactions.CITCIb.reaction = 'h2o_c + citac_c <=> r3mmal_c'
    model.add_reactions([Reaction('ERTHMMOR')]) # Add heterologous D-erythro-3-methylmalate: NAD oxidoreductase
    model.reactions.ERTHMMOR.reaction = 'nad_c + r3mmal_c --> 2obut_c + co2_c + nadh_c'
    model.add_reactions([Reaction('KBD')]) # Add heterologous 2-ketobutyrate decarboxylase
    model.reactions.KBD.reaction = '2obut_c --> ppal_c + co2_c'
    model.add_reactions([Reaction('GLUDy')]) # Add heterologous Glutamate dehydrogenase (NADP)
    model.reactions.GLUDy.reaction = 'glu__L_c + h2o_c + nadp_c <=> akg_c + h_c + nadph_c + nh4_c'
    model.add_reactions([Reaction('PPC')]) # Add heterologous Phosphoenolpyruvate carboxylase
    model.reactions.PPC.reaction = 'co2_c + h2o_c + pep_c --> h_c + oaa_c + pi_c'
    model.add_reactions([Reaction('HSK')]) # Add heterologous Homoserine kinase
    model.reactions.HSK.reaction = 'atp_c + hom__L_c --> adp_c + h_c + phom_c'
    model.add_reactions([Reaction('THRS')]) # Add heterologous Threonine synthase
    model.reactions.THRS.reaction = 'h2o_c + phom_c --> pi_c + thr__L_c'
    model.add_reactions([Reaction('THRD_L')]) # Add heterologous L-threonine deaminase
    model.reactions.THRD_L.reaction = 'thr__L_c --> 2obut_c + nh4_c'
    max_flux_of_propanol(model, target_pathway='Citramalate and threonine pathways')

# %% [code]
