# Supplementary material for: A metabolic reconstruction of Lactobacillus reuteri JCM 1112 and analysis of its potential as a cell factory
Source: Microb Cell Fact. 2019 Oct 29;18:186. doi: 10.1186/s12934-019-1229-3 (PMC6821008; doi:10.1186/s12934-019-1229-3)
Supplement: Supplementary file 5 — Additional file 5. Memote report. [file 12934_2019_1229_MOESM5_ESM.zip]

Archive with 3 entries (3 files):
- Additional_file_4a.json
- Additional_file_4b.json
- Additional_file_4c.json
