# Supplementary material for: A metabolic reconstruction of Lactobacillus reuteri JCM 1112 and analysis of its potential as a cell factory
Source: Microb Cell Fact. 2019 Oct 29;18:186. doi: 10.1186/s12934-019-1229-3 (PMC6821008; doi:10.1186/s12934-019-1229-3)
Supplement: Supplementary file 8 — Additional file 8. Unique EC-numbers for L. reuteri, L. plantarum and L. lactis. [file 12934_2019_1229_MOESM8_ESM.xlsx]

## Sheet: Reactions only in L. reuteri
Rxn ID	Formula	EC number(s)					Subsystem
SHCHD2	nad_c + shcl_c --> h_c + nadh_c + srch_c	1.3.1.76					Cofactor and Prosthetic Group Biosynthesis
FCLT	fe2_c + ppp9_c --> 2.0 h_c + pheme_c	4.99.1.1					Cofactor and Prosthetic Group Biosynthesis
PPBNGS	2.0 5aop_c --> 2.0 h2o_c + h_c + ppbng_c	4.2.1.24					Cofactor and Prosthetic Group Biosynthesis
NNDMBRT	ade_c + nicrnt_c --> h_c + nac_c + prbade_c	2.4.2.21					Cofactor and Prosthetic Group Biosynthesis
UPP3MT	2.0 amet_c + uppg3_c --> 2.0 ahcys_c + h_c + shcl_c	2.1.1.107					Cofactor and Prosthetic Group Biosynthesis
NTD9	gmp_c + h2o_c --> gsn_c + pi_c	3.1.3.5					Nucleotide Salvage Pathway
NTD8	dgmp_c + h2o_c --> dgsn_c + pi_c	['3.1.3.5'	'3.1.3.89']				Nucleotide Salvage Pathway
NTD1	dump_c + h2o_c --> duri_c + pi_c	['3.1.3.5'	'3.1.3.89']				Nucleotide Salvage Pathway
XYLK	atp_c + xylu__D_c --> adp_c + h_c + xu5p__D_c	2.7.1.17					Alternate Carbon Metabolism
NTD2	h2o_c + ump_c --> pi_c + uri_c	3.1.3.5					Nucleotide Salvage Pathway
NTD5	dtmp_c + h2o_c --> pi_c + thymd_c	['3.1.3.35'	'3.1.3.5'	'3.1.3.89']			Nucleotide Salvage Pathway
NTD4	cmp_c + h2o_c --> cytd_c + pi_c	['3.1.3.5'	'3.1.3.91']				Nucleotide Salvage Pathway
NTD7	amp_c + h2o_c --> adn_c + pi_c	3.1.3.5					Nucleotide Salvage Pathway
NTD6	damp_c + h2o_c --> dad_2_c + pi_c	['3.1.3.5'	'3.1.3.89']				Nucleotide Salvage Pathway
CBLAT	atp_c + cbl1_c + h_c <=> adocbl_c + pppi_c	2.5.1.17					Cofactor and Prosthetic Group Biosynthesis
NTD3	dcmp_c + h2o_c --> dcyt_c + pi_c	['3.1.3.5'	'3.1.3.89']				Nucleotide Salvage Pathway
CYSabc	atp_c + cys__L_e + h2o_c --> adp_c + cys__L_c + h_c + pi_c	3.6.3.21					Transport
GLUTRR	glutrna_c + h_c + nadph_c --> glu1sa_c + nadp_c + trnaglu_c	1.2.1.70					Cofactor and Prosthetic Group Biosynthesis
DKGLCNR2y	25dkglcn_c + h_c + nadph_c --> 5dglcn_c + nadp_c	['1.1.1.-'	'1.1.1.215']				Alternate Carbon Metabolism
LYSDC	h_c + lys__L_c --> 15dap_c + co2_c	4.1.1.18					Threonine and Lysine Metabolism
HEXTT	hexdp_c + ipdp_c --> hepdp_c + ppi_c	2.5.1.-
AP4AH	ap4a_c + h2o_c --> 2.0 adp_c + 2.0 h_c	3.6.1.41					Nucleotide Salvage Pathway
GLYCDx	glyc_c + nad_c --> dha_c + h_c + nadh_c	1.1.1.6					Alternate Carbon Metabolism
ACBIPGT	adocbip_c + gtp_c + h_c --> agdpcbi_c + ppi_c	2.7.7.62					Cofactor and Prosthetic Group Biosynthesis
NTD11	h2o_c + imp_c --> ins_c + pi_c	['3.1.3.5'	'3.1.3.99']				Nucleotide Salvage Pathway
UPP3S	hmbil_c --> h2o_c + uppg3_c	4.2.1.75					Cofactor and Prosthetic Group Biosynthesis
NTD10	h2o_c + xmp_c --> pi_c + xtsn_c	3.1.3.5					Nucleotide Salvage Pathway
HACD1	aacoa_c + h_c + nadh_c <=> 3hbycoa_c + nad_c	1.1.1.35					Membrane Lipid Metabolism
ALCD19_L	Lglyald_c + h_c + nadph_c <=> glyc_c + nadp_c	1.1.1.372					Alternate Carbon Metabolism
HMBS	h2o_c + 4.0 ppbng_c --> hmbil_c + 4.0 nh4_c	['2.5.1.61'	'4.3.1.8']				Cofactor and Prosthetic Group Biosynthesis
G1SAT	glu1sa_c <=> 5aop_c	5.4.3.8					Cofactor and Prosthetic Group Biosynthesis
GGGABAH	gg4abut_c + h2o_c --> 4abut_c + glu__L_c	3.5.1.94					Alternate Carbon Metabolism
FRTT	frdp_c + ipdp_c --> ggdp_c + ppi_c	2.5.1.29					Terpenoid Metabolism
ARABRr	arab__L_c + h_c + nadph_c <=> abt__L_c + nadp_c	['1.1.1.2'	'1.1.1.21']				Alternate Carbon Metabolism
CBIAT	atp_c + cbi_c + h2o_c <=> adocbi_c + pi_c + ppi_c	2.5.1.17					Cofactor and Prosthetic Group Biosynthesis
Cut1	atp_c + cu2_c + h2o_c --> adp_c + cu2_e + h_c + pi_c	['3.6.3.-'	'3.6.3.4']				Transport
ADOCBIK	adocbi_c + atp_c --> adocbip_c + adp_c + h_c	2.7.1.156					Cofactor and Prosthetic Group Biosynthesis
ALR2	h_c + mthgxl_c + nadph_c --> acetol_c + nadp_c	1.1.1.-					Methylglyoxal Metabolism
APPLDHr	aact_c + h_c + nadh_c <=> appl_c + nad_c	['1.1.1.75'	'2.3.1.37']				Threonine and Lysine Metabolism
AOBUTDs	2aobut_c + h_c --> aact_c + co2_c	1.1.1.381					Threonine and Lysine Metabolism
THRD	nad_c + thr__L_c --> 2aobut_c + h_c + nadh_c	1.1.1.103					Threonine and Lysine Metabolism
FMNRx	fmn_c + h_c + nadh_c <=> fmnh2_c + nad_c	['1.5.1.-'	'1.5.1.36'	'1.5.1.39'	'1.5.1.41'	'1.5.1.42']	Cofactor and Prosthetic Group Biosynthesis
SULR	5.0 h_c + 3.0 nadph_c + so3_c --> 3.0 h2o_c + h2s_c + 3.0 nadp_c	1.8.1.2					Cysteine Metabolism
CYSTS	hcys__L_c + ser__L_c --> cyst__L_c + h2o_c	4.2.1.22					Amino Acid Metabolism

## Sheet: Reactions only in L. lactis
Rxn ID	Formula	EC number
ACOATA	[c] : ACP + accoa <==> acACP + coa	EC-2.3.1.38
ACONT	[c] : cit <==> icit	EC-4.2.1.3
ACPSc	[c] : ACP_#2 + h2o --> apoACP + h + pan4p	EC-3.1.4.14
AMALT1	[c] : malt + malttr --> glc-D + maltttr	EC-2.4.1.25
AMALT2	[c] : malt + maltttr --> glc-D + maltpt	EC-2.4.1.25
AMALT3	[c] : malt + maltpt --> glc-D + malthx	EC-2.4.1.25
AMALT4	[c] : malt + malthx --> glc-D + malthp	EC-2.4.1.25
BG(CELLB)	[e] : cellb + h2o --> (2) glc-D	EC-3.2.1.21
CARORSr	[c] : h + nadph + orn-L + pyr <==> carorn + h2o + nadp	EC-1.5.1.24
CHITN1	[c] : chitin + h2o --> acgam	EC-3.2.1.14
CPPPGO	[c] : cpppg3 + (2) h + o2 --> (2) co2 + (2) h2o + pppg9	EC-1.3.3.3
CS	[c] : accoa + h2o + oaa --> cit + coa + h	EC-4.1.3.7
DADK	[c] : atp + damp <==> adp + dadp	EC-2.7.4.11
DCMPDA	[c] : dcmp + h2o --> dump + nh3	EC-3.5.4.12
DHAD1	[c] : 23dhmb --> 3mob + h2o	EC-4.2.1.9
DHORD1	[c] : dhor-S + o2 <==> h2o2 + orot	EC-1.3.3.1
DHPPDA_#1	[c] : 25dhpp + h + h2o --> 5apru + nh4	EC-3.5.4.26
EDA	[c] : 2ddg6p --> g3p + pyr	EC-4.1.2.14
FBP	[c] : fdp + h2o --> f6p + pi	EC-3.1.3.11
G3PD4	[c] : glyc3p + mqn7 --> dhap + mql7	EC-1.1.99.5
G3PD8	[c] : fad + glyc3p <==> dhap + fadh2	EC-1.1.99.5
GLNTRS2	[c] : atp + glutrnagln + nh4 --> amp + glntrna + h + ppi	EC-6.1.1.18
GUI1	[c] : glcur <==> fruur	EC-5.3.1.12
GUI2	[c] : galur <==> tagur	EC-5.3.1.12
HARAAT	[c] : accoa + haram --> acara + coa	EC-2.3.1.118
HSST	[c] : hom-L + succoa --> coa + suchms	EC-2.3.1.46
ICHORS	[c] : chor <==> ichor	EC-5.4.99.6
IPPMIa	[c] : 3c2hmp <==> 2ippm + h2o	EC-4.2.1.33
KARA1	[c] : 23dhmb + nadp <==> alac-S + h + nadph	EC-1.1.1.86
KARA2	[c] : 2ahbut + h + nadph <==> 23dhmp + nadp	EC-1.1.1.86
MANAO	[c] : mana + nad <==> fruur + h + nadh	EC-1.1.1.57
METGL	[c] : h2o + met-L --> 2obut + ch4s + nh4	EC-4.4.1.11
MNNH	[c] : mana --> 2ddglcn + h2o	EC-4.2.1.8
OIVD1	[c] : 4mop + coa + nad <==> co2 + ivcoa + nadh	EC-1.2.1.25
OIVD2	[c] : 3mob + coa + nad --> co2 + ibcoa + nadh	EC-1.2.1.25
OIVD3	[c] : 3mop + coa + nad --> 2mbcoa + co2 + nadh	EC-1.2.1.25
ORNCD	[c] : orn-L --> h + nh3 + pro-L	EC-4.3.1.12
POR	[c] : coa + fdxo-4:2 + pyr <==> accoa + co2 + fdxr-4:2 + h	EC-1.2.7.1
PPNDH	[c] : h + pphn --> co2 + h2o + phpyr	EC-4.2.1.51
SOD	[c] : (2) h + (2) o2- --> h2o2 + o2	EC-1.15.1.1
SPMDAT1	[c] : accoa + spmd --> N1aspmd + coa + h	EC-2.3.1.57
SPMDAT2	[c] : accoa + spmd --> N8aspmd + coa + h	EC-2.3.1.57
SUC6PH	[c] : h2o + suc6p --> pi + sucr	EC-3.1.3.24
SUCD1	[c] : fad + succ <==> fadh2 + fum	EC-1.3.99.1
TMN	[c] : h2o + thm --> 4ahmmp + 4mhetz + h	EC-3.5.99.2
TRPAS1	[c] : cys-L + h2o --> h2s + nh4 + pyr	EC-4.1.99.1
UDPGD	[c] : h2o + (2) nad + udpg <==> (3) h + (2) nadh + udpglcur	EC-1.1.1.22

## Sheet: Reactions only in L. plantarum
Rxn ID	Formula	EC number
ACNML	[c] : acnam --> acmana + pyr	4.1.3.3
ADD	[c] : ade + h + h2o --> hxan + nh4	3.5.4.2
ADSK	[c] : aps + atp --> adp + h + paps	2.7.1.25
AEPPT	[c] : 2aeppn + pyr --> ala-L + ppaca	2.6.1.37
AMANK	[c] : acmana + atp --> acmanap + adp + h	2.7.1.60
ASP1DC	[c] : asp-L + h --> ala-B + co2	4.1.1.11
ASPT	[c] : asp-L --> fum + nh4	4.3.1.1
CAT	[c] : (2) h2o2 --> (2) h2o + o2	1.11.1.6
CITL	[c] : cit --> ac + oaa	4.1.3.6
CRCT	[c] : ctp + h + rbt5p --> cdprbtl + ppi	2.7.7.40
DDGLK	[c] : 2ddglcn + atp --> 2ddg6p + adp + h	2.7.1.45
FFSD	[c] : h2o + suc6p --> fru + g6p	3.2.1.26
G3PO	[c] : glyc3p + o2 --> dhap + h2o2	1.1.3.21
GCALDD	[c] : gcald + h2o + nad --> glyclt + (2) h + nadh	1.2.1.21
GLUDy	[c] : glu-L + h2o + nadp <==> akg + h + nadph + nh4	1.4.1.4
HISTA	[c] : akg + his-L <==> glu-L + impyr	2.6.1.38
HP3MO	[c] : 4hphac + h + nadh + o2 --> 34dhpha + h2o + nad	1.14.13.3
HPHLDH	[c] : 34hpp + h + nadh <==> 34hplac + nad	1.1.1.237
ILDH	[c] : (2) h + indpyr + nadh <==> indlac + nad	1.1.1.110
INS2D	[c] : inost + nad --> 2ins + h + nadh	1.1.1.18
LAR	[c] : lac-L <==> lac-D	5.1.2.1
LCAD	[c] : h2o + lald-L + nad <==> (2) h + lac-L + nadh	1.2.1.22
LOXD	[c] : lac-D + o2 --> h2o2 + pyr	1.13.12.4
LOXL	[c] : lac-L + o2 --> h2o2 + pyr	1.13.12.4
ME1x	[c] : mal-L + nad --> co2 + nadh + pyr	1.1.1.38
NPPDO	[c] : (2) n2ppn + o2 --> (2) acetone + (2) h + (2) no2	1.13.11.32
NTRARx	[c] : h + nadh + no3 --> h2o + nad + no2	1.7.1.1
NTRARy	[c] : h + nadph + no3 --> h2o + nadp + no2	1.7.1.3
P5CD	[c] : 1pyr5c + (2) h2o + nad --> glu-L + h + nadh	1.5.1.12
PACTH	[c] : h2o + ppaca --> acald + pi	3.11.1.1
PDE1	[c] : camp + h2o --> amp + h	3.1.4.17
PDE2	[c] : 35cdamp + h2o --> damp + h	3.1.4.17
PDE3	[c] : 35cimp + h2o --> h + imp	3.1.4.17
PDE4	[c] : 35cgmp + h2o --> gmp + h	3.1.4.17
PDE5	[c] : 35ccmp + h2o --> cmp + h	3.1.4.17
PPIK	[c] : atp + ppi --> adp + pppi	2.7.4.1
PPS	[c] : atp + h2o + pyr --> amp + (2) h + pep + pi	2.7.9.2
RBT5PDHy	[c] : nadp + rbt5p <==> h + nadph + ru5p-D	1.1.1.137
RMI	[c] : rmn <==> rml	5.3.1.14
RMK	[c] : atp + rml --> adp + h + rml1p	2.7.1.5
RMPA	[c] : rml1p <==> dhap + lald-L	4.1.2.19
SADT1	[c] : atp + h + so4 --> aps + ppi	2.7.7.4
SBTD	[c] : idt + nad <==> h + nadh + srb-L	1.1.1.14
SBTD_D	[c] : nad + sbt-D --> fru + h + nadh	1.1.1.14
SBTD_L_#1	[c] : nad + sbt-L --> h + nadh + srb-L	1.1.1.14
SBTPD	[c] : nad + sbt6p <==> f6p + h + nadh	1.1.1.140
SDPTA	[c] : akg + sl26da <==> glu-L + sl2a6o	2.6.1.17
SERD_D	[c] : ser-D --> nh4 + pyr	4.3.1.18
SUCD3BC	[c] : mqn7 + succ <==> fum + mql7	1.3.5.1
TAL	[c] : g3p + s7p <==> e4p + f6p	2.2.1.2
TARTD	[c] : tartr-L --> h2o + oaa	4.2.1.32
TPL	[c] : h2o + tyr-L --> nh4 + phenol + pyr	4.1.99.2
UNAGAMAMT	[c] : uacmam + unaga --> h + udp + unagama	2.4.1.187
